# Supplementary material for: N-[(2-Chloro­phen­yl)sulfon­yl]-3-nitro­benzamide
Source: Acta Crystallogr Sect E Struct Rep Online. 2013 Jun 12;69(Pt 7):o1090. doi: 10.1107/S1600536813015912 (PMC3770368; doi:10.1107/S1600536813015912)
Supplement: Supplementary file 1 [file e-69-o1090-sup1.cif]

##############################################################################
#                                                                            #
# This CIF contains the data in a paper accepted for publication in          #
# Acta Crystallographica Section E. It conforms to the requirements of       #
# Notes for Authors for Acta Crystallographica Section E, and has been       #
# peer reviewed under the auspices of the IUCr Commission on Journals.       #
#                                                                            #
# Full details of the Crystallographic Information File format               #
# are given in the paper "The Crystallographic Information File (CIF):       #
# a New Standard Archive File for Crystallography" by S. R. Hall, F. H.      #
# Allen and I. D. Brown [Acta Cryst. (1991), A47, 655-685].                  #
#                                                                            #
# The current version of the core CIF dictionary is obtainable from          #
# ftp://ftp.iucr.org/pub/cif_core.dic.                                       #
#                                                                            #
# Software is freely available for graphical display of the structure(s)     #
# in this CIF. For information consult the CIF software page                 #
# http://www.iucr.org/resources/cif/software.                                #
#                                                                            #
# This file may be used for bona fide research purposes within the           #
# scientific community so long as proper attribution is given to the journal # 
# article from which it was obtained.                                        #
#                                                                            #
##############################################################################
data_I
_audit_creation_method     SHELXL-97
_chemical_name_systematic
;
<i>N</i>-[(2-Chlorophenyl)sulfonyl]-3-nitrobenzamide
;
_chemical_name_common     ?
_chemical_formula_moiety     'C13 H9 Cl N2 O5 S'
_chemical_formula_sum     'C13 H9 Cl N2 O5 S'
_chemical_formula_iupac     'C13 H9 Cl N2 O5 S'
_chemical_formula_weight     340.73
_chemical_melting_point     483
_symmetry_cell_setting     orthorhombic
_symmetry_space_group_name_H-M     'P b c a'
_symmetry_space_group_name_hall     '-P 2ac 2ab'
loop_
    _symmetry_equiv_pos_as_xyz
    'x, y, z'
    '-x+1/2, -y, z+1/2'
    '-x, y+1/2, -z+1/2'
    'x+1/2, -y+1/2, -z'
    '-x, -y, -z'
    'x-1/2, y, -z-1/2'
    'x, -y-1/2, z-1/2'
    '-x-1/2, y-1/2, z'
_cell_length_a     12.290(8)
_cell_length_b     13.548(9)
_cell_length_c     17.240(11)
_cell_angle_alpha     90.00
_cell_angle_beta     90.00
_cell_angle_gamma     90.00
_cell_volume     2870(3)
_cell_formula_units_Z     8
_cell_measurement_reflns_used     456
_cell_measurement_theta_min     2.4
_cell_measurement_theta_max     24.99
_cell_measurement_temperature     298(2)
_cell_special_details     Prism
_exptl_crystal_description     prism
_exptl_crystal_colour     colourless
_exptl_crystal_size_max     0.32
_exptl_crystal_size_mid     0.26
_exptl_crystal_size_min     0.18
_exptl_crystal_density_diffrn     1.577
_exptl_crystal_density_meas     ?
_exptl_crystal_density_method     'not measured'
_exptl_crystal_F_000     1392
_exptl_absorpt_coefficient_mu     0.437
_exptl_absorpt_correction_type     none
_exptl_absorpt_process_details     ?
_exptl_absorpt_correction_T_min     ?
_exptl_absorpt_correction_T_max     ?
_exptl_special_details     ?
_diffrn_ambient_temperature     298(2)
_diffrn_radiation_type     MoK\a
_diffrn_radiation_wavelength     0.71073
_diffrn_radiation_source     'fine-focus sealed tube'
_diffrn_radiation_monochromator     graphite
_diffrn_measurement_device_type     'Bruker APEXII'
_diffrn_measurement_method     'phi and \w scans'
_diffrn_detector_area_resol_mean     ?
_diffrn_reflns_number     22957
_diffrn_reflns_av_R_equivalents     0.0593
_diffrn_reflns_av_sigmaI/netI     0.0286
_diffrn_reflns_theta_min     2.36
_diffrn_reflns_theta_max     24.99
_diffrn_reflns_theta_full     24.99
_diffrn_measured_fraction_theta_max     1.000
_diffrn_measured_fraction_theta_full     1.000
_diffrn_reflns_limit_h_min     -14
_diffrn_reflns_limit_h_max     14
_diffrn_reflns_limit_k_min     -16
_diffrn_reflns_limit_k_max     16
_diffrn_reflns_limit_l_min     -20
_diffrn_reflns_limit_l_max     20
_refine_special_details
;
Refinement of <i>F</i>^2^ against ALL reflections. The weighted <i>R</i>-factor
<i>wR</i> and goodness of fit <i>S</i> are based on <i>F</i>^2^, conventional
<i>R</i>-factors <i>R</i> are based on <i>F</i>, with <i>F</i> set to zero for
negative <i>F</i>^2^. The threshold expression of <i>F</i>^2^ >
2\s(<i>F</i>^2^) is used only for calculating <i>R</i>-factors(gt) <i>etc</i>.
and is not relevant to the choice of reflections for refinement.
<i>R</i>-factors based on <i>F</i>^2^ are statistically about twice as large
as those based on <i>F</i>, and <i>R</i>- factors based on ALL data will be
even larger.
;
_reflns_number_total     2523
_reflns_number_gt     2170
_reflns_threshold_expression     I>2\s(I)
_refine_ls_structure_factor_coef     Fsqd
_refine_ls_matrix_type     full
_refine_ls_R_factor_all     0.0469
_refine_ls_R_factor_gt     0.0391
_refine_ls_wR_factor_gt     0.0897
_refine_ls_wR_factor_ref     0.0948
_refine_ls_goodness_of_fit_ref     1.056
_refine_ls_restrained_S_all     1.056
_refine_ls_number_reflns     2523
_refine_ls_number_parameters     203
_refine_ls_number_restraints     0
_refine_ls_hydrogen_treatment     mixed
_refine_ls_weighting_scheme     calc
_refine_ls_weighting_details
         'calc w=1/[\s^2^(Fo^2^)+(0.0417P)^2^+1.3036P] where P=(Fo^2^+2Fc^2^)/3'
_atom_sites_solution_hydrogens     geom
_atom_sites_solution_primary     direct
_atom_sites_solution_secondary     difmap
_refine_ls_shift/su_max     0.009
_refine_ls_shift/su_mean     0.001
_refine_diff_density_max     0.188
_refine_diff_density_min     -0.336
_refine_ls_extinction_method     none
_refine_ls_extinction_coef     ?
loop_
    _atom_type_symbol
    _atom_type_description
    _atom_type_scat_dispersion_real
    _atom_type_scat_dispersion_imag
    _atom_type_scat_source
    'C' 'C' 0.0033 0.0016
                         'International Tables Vol C Tables 4.2.6.8 and 6.1.1.4'
    'H' 'H' 0.0000 0.0000
                         'International Tables Vol C Tables 4.2.6.8 and 6.1.1.4'
    'N' 'N' 0.0061 0.0033
                         'International Tables Vol C Tables 4.2.6.8 and 6.1.1.4'
    'O' 'O' 0.0106 0.0060
                         'International Tables Vol C Tables 4.2.6.8 and 6.1.1.4'
    'S' 'S' 0.1246 0.1234
                         'International Tables Vol C Tables 4.2.6.8 and 6.1.1.4'
    'Cl' 'Cl' 0.1484 0.1585
                         'International Tables Vol C Tables 4.2.6.8 and 6.1.1.4'
_computing_data_collection     'APEX2 (Bruker, 2009)'
_computing_cell_refinement     'APEX2 and SAINT-Plus (Bruker, 2009)'
_computing_data_reduction     'SAINT-Plus and XPREP (Bruker, 2009)'
_computing_structure_solution     'SHELXS97 (Sheldrick, 2008)'
_computing_structure_refinement     'SHELXL97 (Sheldrick, 2008)'
_computing_molecular_graphics     'Mercury (Macrae <i>et al.</i>, 2008)'
_computing_publication_material     'SHELXL97 (Sheldrick, 2008)'
loop_
    _atom_site_type_symbol
    _atom_site_label
    _atom_site_fract_x
    _atom_site_fract_y
    _atom_site_fract_z
    _atom_site_U_iso_or_equiv
    _atom_site_adp_type
    _atom_site_calc_flag
    _atom_site_refinement_flags
    _atom_site_occupancy
    _atom_site_symmetry_multiplicity
    _atom_site_disorder_assembly
    _atom_site_disorder_group
    H H1N1 -0.0482(19) 0.0080(17) 0.5829(13) 0.038(7) Uiso d . 1 1 . .
    Cl Cl -0.15389(6) 0.15122(5) 0.47697(4) 0.0619(2) Uani d . 1 1 . .
    O O1 0.14765(12) 0.14055(11) 0.63851(9) 0.0459(4) Uani d . 1 1 . .
    O O2 0.08993(13) 0.09375(11) 0.50819(9) 0.0417(4) Uani d . 1 1 . .
    O O3 -0.04676(15) 0.10265(12) 0.73735(9) 0.0500(4) Uani d . 1 1 . .
    C C7 -0.06345(17) 0.03864(15) 0.69067(12) 0.0360(5) Uani d . 1 1 . .
    C C1 -0.01089(17) 0.23801(15) 0.57672(11) 0.0326(5) Uani d . 1 1 . .
    N N1 -0.02055(16) 0.04195(13) 0.61651(11) 0.0372(5) Uani d . 1 1 . .
    C C9 -0.10982(18) -0.13960(15) 0.66930(12) 0.0354(5) Uani d . 1 1 . .
    H H9 -0.0518 -0.1458 0.6350 0.042 Uiso calc R 1 1 . .
    C C2 -0.09947(18) 0.24942(17) 0.52799(12) 0.0406(5) Uani d . 1 1 . .
    C C8 -0.13061(17) -0.05097(15) 0.70592(11) 0.0333(5) Uani d . 1 1 . .
    O O4 -0.21793(19) -0.37931(13) 0.65266(13) 0.0796(7) Uani d . 1 1 . .
    N N2 -0.15398(19) -0.31165(14) 0.64382(12) 0.0524(6) Uani d . 1 1 . .
    C C3 -0.1469(2) 0.3409(2) 0.51955(15) 0.0565(7) Uani d . 1 1 . .
    H H3 -0.2065 0.3487 0.4868 0.068 Uiso calc R 1 1 . .
    C C12 -0.2825(2) -0.12449(18) 0.77063(14) 0.0471(6) Uani d . 1 1 . .
    H H12 -0.3407 -0.1189 0.8048 0.057 Uiso calc R 1 1 . .
    C C13 -0.21677(19) -0.04398(17) 0.75771(12) 0.0427(6) Uani d . 1 1 . .
    H H13 -0.2300 0.0150 0.7836 0.051 Uiso calc R 1 1 . .
    C C10 -0.17671(19) -0.21855(15) 0.68463(12) 0.0378(5) Uani d . 1 1 . .
    C C5 -0.0202(2) 0.40986(18) 0.60766(16) 0.0587(7) Uani d . 1 1 . .
    H H5 0.0062 0.4642 0.6347 0.070 Uiso calc R 1 1 . .
    C C6 0.0285(2) 0.31882(16) 0.61681(14) 0.0452(6) Uani d . 1 1 . .
    H H6 0.0878 0.3119 0.6499 0.054 Uiso calc R 1 1 . .
    O O5 -0.0744(2) -0.31613(14) 0.60277(13) 0.0822(7) Uani d . 1 1 . .
    C C11 -0.2639(2) -0.21325(18) 0.73390(13) 0.0443(6) Uani d . 1 1 . .
    H H11 -0.3089 -0.2674 0.7423 0.053 Uiso calc R 1 1 . .
    C C4 -0.1068(2) 0.4203(2) 0.55921(16) 0.0629(8) Uani d . 1 1 . .
    H H4 -0.1389 0.4820 0.5530 0.076 Uiso calc R 1 1 . .
    S S1 0.06284(4) 0.12695(4) 0.58416(3) 0.03356(17) Uani d . 1 1 . .
loop_
    _atom_site_aniso_label
    _atom_site_aniso_U_11
    _atom_site_aniso_U_22
    _atom_site_aniso_U_33
    _atom_site_aniso_U_12
    _atom_site_aniso_U_13
    _atom_site_aniso_U_23
    Cl 0.0569(4) 0.0694(5) 0.0596(4) -0.0047(3) -0.0229(3) -0.0149(3)
    O1 0.0407(9) 0.0430(9) 0.0540(10) -0.0002(7) -0.0146(8) 0.0011(7)
    O2 0.0465(9) 0.0391(8) 0.0394(9) -0.0032(7) 0.0112(7) -0.0044(7)
    O3 0.0670(12) 0.0416(9) 0.0415(9) -0.0036(8) 0.0007(8) -0.0112(8)
    C7 0.0422(12) 0.0328(11) 0.0328(12) 0.0053(9) -0.0023(10) -0.0001(9)
    C1 0.0361(11) 0.0314(11) 0.0301(11) -0.0002(9) -0.0001(9) 0.0002(9)
    N1 0.0493(12) 0.0319(10) 0.0305(10) -0.0089(9) 0.0011(9) -0.0029(8)
    C9 0.0402(12) 0.0358(12) 0.0301(11) 0.0001(9) 0.0034(10) 0.0031(9)
    C2 0.0395(12) 0.0466(13) 0.0356(12) 0.0014(10) -0.0034(10) -0.0027(10)
    C8 0.0407(12) 0.0326(11) 0.0267(11) 0.0025(9) -0.0007(9) 0.0039(8)
    O4 0.1089(17) 0.0447(11) 0.0853(15) -0.0325(11) 0.0239(13) -0.0087(10)
    N2 0.0765(16) 0.0340(11) 0.0467(12) -0.0083(11) 0.0071(12) 0.0016(9)
    C3 0.0521(16) 0.0654(18) 0.0521(16) 0.0171(13) -0.0112(13) 0.0027(13)
    C12 0.0413(13) 0.0607(16) 0.0392(13) 0.0037(12) 0.0109(11) 0.0101(11)
    C13 0.0540(14) 0.0412(12) 0.0331(12) 0.0089(11) 0.0054(11) 0.0042(10)
    C10 0.0467(13) 0.0345(11) 0.0321(11) -0.0027(10) -0.0023(10) 0.0030(9)
    C5 0.084(2) 0.0343(13) 0.0581(17) 0.0027(13) -0.0037(15) -0.0073(12)
    C6 0.0565(15) 0.0357(12) 0.0433(14) -0.0024(11) -0.0087(11) -0.0038(10)
    O5 0.1074(18) 0.0453(11) 0.0940(16) -0.0102(11) 0.0529(14) -0.0155(10)
    C11 0.0459(14) 0.0475(14) 0.0395(12) -0.0067(11) 0.0023(11) 0.0109(11)
    C4 0.079(2) 0.0454(15) 0.0646(18) 0.0224(14) 0.0006(16) 0.0020(13)
    S1 0.0352(3) 0.0302(3) 0.0353(3) -0.0017(2) -0.0007(2) -0.0008(2)
_geom_special_details
;
All s.u.'s (except the s.u. in the dihedral angle between two l.s. planes) are
estimated using the full covariance matrix. The cell s.u.'s are taken into
account individually in the estimation of s.u.'s in distances, angles and
torsion angles; correlations between s.u.'s in cell parameters are only used
when they are defined by crystal symmetry. An approximate (isotropic)
treatment of cell s.u.'s is used for estimating s.u.'s involving l.s. planes.
;
loop_
    _geom_bond_atom_site_label_1
    _geom_bond_atom_site_label_2
    _geom_bond_site_symmetry_2
    _geom_bond_distance
    _geom_bond_publ_flag
    Cl C2 . 1.729(2) ?
    O1 S1 . 1.4137(17) ?
    O2 S1 . 1.4243(17) ?
    O3 C7 . 1.201(3) ?
    C7 N1 . 1.384(3) ?
    C7 C8 . 1.491(3) ?
    C1 C6 . 1.382(3) ?
    C1 C2 . 1.384(3) ?
    C1 S1 . 1.761(2) ?
    N1 S1 . 1.639(2) ?
    N1 H1N1 . 0.81(2) ?
    C9 C10 . 1.375(3) ?
    C9 C8 . 1.381(3) ?
    C9 H9 . 0.9300 ?
    C2 C3 . 1.378(3) ?
    C8 C13 . 1.388(3) ?
    O4 N2 . 1.217(3) ?
    N2 O5 . 1.209(3) ?
    N2 C10 . 1.471(3) ?
    C3 C4 . 1.367(4) ?
    C3 H3 . 0.9300 ?
    C12 C13 . 1.376(3) ?
    C12 C11 . 1.378(3) ?
    C12 H12 . 0.9300 ?
    C13 H13 . 0.9300 ?
    C10 C11 . 1.370(3) ?
    C5 C4 . 1.360(4) ?
    C5 C6 . 1.380(3) ?
    C5 H5 . 0.9300 ?
    C6 H6 . 0.9300 ?
    C11 H11 . 0.9300 ?
    C4 H4 . 0.9300 ?
loop_
    _geom_angle_atom_site_label_1
    _geom_angle_atom_site_label_2
    _geom_angle_atom_site_label_3
    _geom_angle_site_symmetry_1
    _geom_angle_site_symmetry_3
    _geom_angle
    _geom_angle_publ_flag
    O3 C7 N1 . . 122.1(2) ?
    O3 C7 C8 . . 124.3(2) ?
    N1 C7 C8 . . 113.60(18) ?
    C6 C1 C2 . . 119.4(2) ?
    C6 C1 S1 . . 117.40(17) ?
    C2 C1 S1 . . 122.98(16) ?
    C7 N1 S1 . . 125.13(16) ?
    C7 N1 H1N1 . . 118.7(16) ?
    S1 N1 H1N1 . . 114.6(16) ?
    C10 C9 C8 . . 118.6(2) ?
    C10 C9 H9 . . 120.7 ?
    C8 C9 H9 . . 120.7 ?
    C3 C2 C1 . . 119.8(2) ?
    C3 C2 Cl . . 118.35(19) ?
    C1 C2 Cl . . 121.81(17) ?
    C9 C8 C13 . . 119.6(2) ?
    C9 C8 C7 . . 121.66(19) ?
    C13 C8 C7 . . 118.69(19) ?
    O5 N2 O4 . . 123.9(2) ?
    O5 N2 C10 . . 118.5(2) ?
    O4 N2 C10 . . 117.6(2) ?
    C4 C3 C2 . . 120.2(2) ?
    C4 C3 H3 . . 119.9 ?
    C2 C3 H3 . . 119.9 ?
    C13 C12 C11 . . 121.3(2) ?
    C13 C12 H12 . . 119.3 ?
    C11 C12 H12 . . 119.3 ?
    C12 C13 C8 . . 119.9(2) ?
    C12 C13 H13 . . 120.1 ?
    C8 C13 H13 . . 120.1 ?
    C11 C10 C9 . . 123.1(2) ?
    C11 C10 N2 . . 119.4(2) ?
    C9 C10 N2 . . 117.5(2) ?
    C4 C5 C6 . . 120.2(2) ?
    C4 C5 H5 . . 119.9 ?
    C6 C5 H5 . . 119.9 ?
    C5 C6 C1 . . 119.9(2) ?
    C5 C6 H6 . . 120.0 ?
    C1 C6 H6 . . 120.0 ?
    C10 C11 C12 . . 117.4(2) ?
    C10 C11 H11 . . 121.3 ?
    C12 C11 H11 . . 121.3 ?
    C5 C4 C3 . . 120.5(2) ?
    C5 C4 H4 . . 119.7 ?
    C3 C4 H4 . . 119.7 ?
    O1 S1 O2 . . 118.58(11) ?
    O1 S1 N1 . . 109.09(10) ?
    O2 S1 N1 . . 103.72(10) ?
    O1 S1 C1 . . 108.43(10) ?
    O2 S1 C1 . . 108.86(10) ?
    N1 S1 C1 . . 107.65(11) ?
loop_
    _geom_torsion_atom_site_label_1
    _geom_torsion_atom_site_label_2
    _geom_torsion_atom_site_label_3
    _geom_torsion_atom_site_label_4
    _geom_torsion_site_symmetry_1
    _geom_torsion_site_symmetry_2
    _geom_torsion_site_symmetry_3
    _geom_torsion_site_symmetry_4
    _geom_torsion
    _geom_torsion_publ_flag
    O3 C7 N1 S1 . . . . 4.0(3) ?
    C8 C7 N1 S1 . . . . -175.78(15) ?
    C6 C1 C2 C3 . . . . 0.4(3) ?
    S1 C1 C2 C3 . . . . -173.82(19) ?
    C6 C1 C2 Cl . . . . -179.23(18) ?
    S1 C1 C2 Cl . . . . 6.5(3) ?
    C10 C9 C8 C13 . . . . 0.9(3) ?
    C10 C9 C8 C7 . . . . -178.37(19) ?
    O3 C7 C8 C9 . . . . -149.7(2) ?
    N1 C7 C8 C9 . . . . 30.1(3) ?
    O3 C7 C8 C13 . . . . 31.0(3) ?
    N1 C7 C8 C13 . . . . -149.2(2) ?
    C1 C2 C3 C4 . . . . 0.0(4) ?
    Cl C2 C3 C4 . . . . 179.6(2) ?
    C11 C12 C13 C8 . . . . 0.9(4) ?
    C9 C8 C13 C12 . . . . -1.7(3) ?
    C7 C8 C13 C12 . . . . 177.6(2) ?
    C8 C9 C10 C11 . . . . 0.8(3) ?
    C8 C9 C10 N2 . . . . 178.95(19) ?
    O5 N2 C10 C11 . . . . -177.3(2) ?
    O4 N2 C10 C11 . . . . 3.8(3) ?
    O5 N2 C10 C9 . . . . 4.4(3) ?
    O4 N2 C10 C9 . . . . -174.4(2) ?
    C4 C5 C6 C1 . . . . -0.1(4) ?
    C2 C1 C6 C5 . . . . -0.3(3) ?
    S1 C1 C6 C5 . . . . 174.2(2) ?
    C9 C10 C11 C12 . . . . -1.6(3) ?
    N2 C10 C11 C12 . . . . -179.7(2) ?
    C13 C12 C11 C10 . . . . 0.7(3) ?
    C6 C5 C4 C3 . . . . 0.5(4) ?
    C2 C3 C4 C5 . . . . -0.4(4) ?
    C7 N1 S1 O1 . . . . 48.2(2) ?
    C7 N1 S1 O2 . . . . 175.44(18) ?
    C7 N1 S1 C1 . . . . -69.3(2) ?
    C6 C1 S1 O1 . . . . 5.5(2) ?
    C2 C1 S1 O1 . . . . 179.83(18) ?
    C6 C1 S1 O2 . . . . -124.79(18) ?
    C2 C1 S1 O2 . . . . 49.5(2) ?
    C6 C1 S1 N1 . . . . 123.40(18) ?
    C2 C1 S1 N1 . . . . -62.3(2) ?
loop_
    _geom_hbond_atom_site_label_D
    _geom_hbond_atom_site_label_H
    _geom_hbond_atom_site_label_A
    _geom_hbond_site_symmetry_A
    _geom_hbond_distance_DH
    _geom_hbond_distance_HA
    _geom_hbond_distance_DA
    _geom_hbond_angle_DHA
    N1 H1N1 O2 5_556 0.81(2) 2.15(2) 2.954(3) 169(2)
    C11 H11 O3 8 0.93 2.50 3.411(3) 166
    C6 H6 Cg 3_645 0.93 2.72 3.550(3) 150
_iucr_refine_instructions_details
;
TITL sb9a_m in Pbca
CELL  0.71073  12.2900  13.5480  17.2395   90.000   90.000   90.000
ZERR     8.00   0.0081   0.0089   0.0110    0.000    0.000    0.000
LATT   1
SYMM  1/2 - X, - Y, 1/2 + Z
SYMM  - X, 1/2 + Y, 1/2 - Z
SYMM  1/2 + X, 1/2 - Y, - Z
SFAC  C     H    N    O    S    CL
UNIT  104   72   16   40   8    8
MERG   2
OMIT    -2.00  50.00
FMAP   2
PLAN   20
HTAB N1 O2_$1
HTAB C11 O3_$2
EQIV $1 -x,-y,-z+1
EQIV $2 -x-1/2,+y-1/2,+z
ACTA
CONF
BOND
BOND   $H
WGHT     0.04170     1.30360
L.S.   4
TEMP    25.00
FVAR     0.36067
H1N1  2   -0.048720    0.007580    0.582393    11.00000    0.03868
MOLE    1
CL    6   -0.153895    0.151215    0.476972    11.00000    0.05689    0.06941 =
        0.05958   -0.01487   -0.02294   -0.00464
O1    4    0.147650    0.140560    0.638512    11.00000    0.04069    0.04306 =
        0.05398    0.00111   -0.01453   -0.00025
O2    4    0.089934    0.093754    0.508188    11.00000    0.04648    0.03916 =
        0.03943   -0.00444    0.01119   -0.00316
O3    4   -0.046756    0.102647    0.737357    11.00000    0.06701    0.04169 =
        0.04152   -0.01121    0.00065   -0.00361
C7    1   -0.063440    0.038639    0.690664    11.00000    0.04232    0.03287 =
        0.03283   -0.00009   -0.00233    0.00522
C1    1   -0.010884    0.237999    0.576719    11.00000    0.03609    0.03146 =
        0.03014    0.00019   -0.00008   -0.00024
N1    3   -0.020558    0.041930    0.616489    11.00000    0.04918    0.03186 =
        0.03051   -0.00275    0.00117   -0.00889
C9    1   -0.109816   -0.139613    0.669303    11.00000    0.04018    0.03583 =
        0.03004    0.00302    0.00337    0.00013
AFIX   43
H9    2   -0.051807   -0.145781    0.635002    11.00000   -1.20000
AFIX    0
C2    1   -0.099478    0.249414    0.527984    11.00000    0.03956    0.04667 =
        0.03552   -0.00267   -0.00335    0.00143
C8    1   -0.130612   -0.050978    0.705925    11.00000    0.04078    0.03269 =
        0.02668    0.00390   -0.00072    0.00249
O4    4   -0.217932   -0.379315    0.652681    11.00000    0.10886    0.04467 =
        0.08534   -0.00868    0.02390   -0.03244
N2    3   -0.153968   -0.311650    0.643813    11.00000    0.07656    0.03404 =
        0.04667    0.00165    0.00703   -0.00825
C3    1   -0.146950    0.340956    0.519557    11.00000    0.05209    0.06544 =
        0.05200    0.00268   -0.01126    0.01710
AFIX   43
H3    2   -0.206470    0.348727    0.486810    11.00000   -1.20000
AFIX    0
C12   1   -0.282510   -0.124489    0.770640    11.00000    0.04131    0.06075 =
        0.03927    0.01012    0.01097    0.00367
AFIX   43
H12   2   -0.340669   -0.118908    0.804873    11.00000   -1.20000
AFIX    0
C13   1   -0.216775   -0.043982    0.757703    11.00000    0.05396    0.04124 =
        0.03307    0.00421    0.00537    0.00888
AFIX   43
H13   2   -0.230029    0.015027    0.783595    11.00000   -1.20000
AFIX    0
C10   1   -0.176702   -0.218543    0.684635    11.00000    0.04669    0.03457 =
        0.03208    0.00307   -0.00228   -0.00274
C5    1   -0.020258    0.409864    0.607659    11.00000    0.08370    0.03432 =
        0.05807   -0.00719   -0.00367    0.00274
AFIX   43
H5    2    0.006146    0.464206    0.634715    11.00000   -1.20000
AFIX    0
C6    1    0.028509    0.318817    0.616815    11.00000    0.05653    0.03576 =
        0.04337   -0.00385   -0.00862   -0.00243
AFIX   43
H6    2    0.087776    0.311859    0.649907    11.00000   -1.20000
AFIX    0
O5    4   -0.074417   -0.316132    0.602764    11.00000    0.10723    0.04534 =
        0.09416   -0.01541    0.05296   -0.01019
C11   1   -0.263940   -0.213247    0.733904    11.00000    0.04591    0.04747 =
        0.03947    0.01087    0.00227   -0.00667
AFIX   43
H11   2   -0.308890   -0.267440    0.742241    11.00000   -1.20000
AFIX    0
C4    1   -0.106767    0.420323    0.559207    11.00000    0.07887    0.04547 =
        0.06453    0.00207    0.00065    0.02236
AFIX   43
H4    2   -0.138857    0.481986    0.552997    11.00000   -1.20000
AFIX    0
S1    5    0.062843    0.126952    0.584154    11.00000    0.03525    0.03018 =
        0.03526   -0.00078   -0.00066   -0.00170
HKLF 4
END
;
data_global
_journal_date_recd_electronic     2013-06-06
_journal_date_accepted     2013-06-07
_journal_name_full     'Acta Crystallographica, Section E'
_journal_year     2013
_journal_volume     69
_journal_issue      7
_journal_page_first     o1090
_journal_page_last     o1090
_journal_paper_category     QO
_journal_paper_doi     10.1107/S1600536813015912
_journal_coeditor_code     HB7091
_publ_contact_author_name     'P. A. Suchetan'
_publ_contact_author_address
;
Department of Chemistry
University College of Science
Tumkur University, Tumkur 572 103
India
;
_publ_contact_author_email     'pasuchetan@yahoo.co.in'
_publ_contact_author_fax     '08162255596'
_publ_contact_author_phone     '+919844800816'
_publ_section_title
;
<i>N</i>-[(2-Chlorophenyl)sulfonyl]-3-nitrobenzamide
;
loop_
    _publ_author_name
    _publ_author_footnote
    _publ_author_address
    'Sreenivasa, S.' .
;
Department of Studies and Research in Chemistry
Tumkur University, Tumkur
Karnataka 572 103, India
;
    'Darshan, D' .
;
University College of Science
Tumkur University, Tumkur, India
;
    'Lohith, T. N.' .
;
University College of Science
Tumkur University, Tumkur, India
;
    'Mamatha, G. R.' .
;
University College of Science
Tumkur University, Tumkur, India
;
    'Palakshamurthy, B. S.' .
;
Department of Studies and Research in Physics, U.C.S.
Tumkur University, Tumkur
Karnataka 572 103, India
;
    'Suchetan, P. A.' .
;
Department of Chemistry
University College of Science
Tumkur University, Tumkur 572 103
India
;
