# Supplementary material for: N-[(2-Chloro­phen­yl)sulfon­yl]-3-nitro­benzamide
Source: Acta Crystallogr Sect E Struct Rep Online. 2013 Jun 12;69(Pt 7):o1090. doi: 10.1107/S1600536813015912 (PMC3770368; doi:10.1107/S1600536813015912)
Supplement: Supplementary file 2 [file e-69-o1090-Isup2.hkl]

#
# h,k,l, Fc-squared, Fo-squared, sigma(Fo-squared) and status flag
#
data_I
_shelx_title ' sb9a_m in Pbca'
_shelx_refln_list_code          4
_shelx_F_calc_maximum      290.67
_exptl_crystal_F_000      1392.00
_reflns_d_resolution_high  0.8411
 
loop_
 _symmetry_equiv_pos_as_xyz
 'x, y, z'
 '-x+1/2, -y, z+1/2'
 '-x, y+1/2, -z+1/2'
 'x+1/2, -y+1/2, -z'
 '-x, -y, -z'
 'x-1/2, y, -z-1/2'
 'x, -y-1/2, z-1/2'
 '-x-1/2, y-1/2, z'
 
_cell_length_a    12.2900
_cell_length_b    13.5480
_cell_length_c    17.2395
_cell_angle_alpha  90.000
_cell_angle_beta   90.000
_cell_angle_gamma  90.000
 
_shelx_F_squared_multiplier     1.000
 
loop_
 _refln_index_h
 _refln_index_k
 _refln_index_l
 _refln_F_squared_calc
 _refln_F_squared_meas
 _refln_F_squared_sigma
 _refln_observed_status
   2   0   0    16821.94    15438.13    234.54 o
   4   0   0     8725.18     8968.61    114.43 o
   6   0   0        0.06        6.93      8.25 o
   8   0   0      339.52      297.73     20.41 o
  10   0   0     3357.29     3186.27    259.83 o
  12   0   0      154.72      150.65     25.77 o
  14   0   0      885.70      873.29     92.20 o
   2   1   0     5639.39     5993.71    106.17 o
   4   1   0     6707.99     6449.20     70.24 o
   6   1   0      553.96      494.59     18.34 o
   8   1   0      764.96      726.90     21.41 o
  10   1   0     1444.82     1342.74     41.46 o
  12   1   0       82.67       68.70     16.41 o
  14   1   0      570.17      533.22     52.73 o
   0   2   0     9855.24    10960.30    382.89 o
   2   2   0     4650.57     4815.72     60.44 o
   4   2   0     2379.00     1999.89     35.54 o
   6   2   0     1896.48     1918.79     35.29 o
   8   2   0       42.16       57.03      7.63 o
  10   2   0      109.38      108.16     14.38 o
  12   2   0      633.90      614.63     46.11 o
  14   2   0       47.72       50.32     12.83 o
   2   3   0     1316.93     1505.93     36.85 o
   4   3   0      346.81      314.17     12.61 o
   6   3   0      538.53      621.44     27.37 o
   8   3   0     5313.02     5118.36    108.64 o
  10   3   0       50.97       41.04      7.58 o
  12   3   0      178.05      179.13     32.57 o
  14   3   0        6.68       22.47     10.63 o
   0   4   0    84489.84    73465.47   2190.30 o
   2   4   0       90.79       62.69      7.32 o
   4   4   0     8820.28     8949.27    105.62 o
   6   4   0      564.43      623.87     28.77 o
   8   4   0     1953.57     1877.71     46.20 o
  10   4   0     3762.85     3624.49    487.80 o
  12   4   0       66.68       66.09     15.57 o
  14   4   0      651.99      676.24     48.18 o
   2   5   0     3110.14     3037.46     50.39 o
   4   5   0    35151.63    35125.27   1406.80 o
   6   5   0     3827.10     3901.62     86.10 o
   8   5   0      450.73      482.10     24.45 o
  10   5   0       32.37       35.17      9.55 o
  12   5   0       87.05       76.60     22.27 o
   0   6   0      547.48      502.73     24.60 o
   2   6   0     3859.82     4251.24     63.14 o
   4   6   0     3628.65     3594.16     55.35 o
   6   6   0     3141.41     3039.00     75.91 o
   8   6   0       21.99       18.87      7.65 o
  10   6   0     2733.00     2824.33     84.77 o
  12   6   0        2.13       10.72     11.17 o
   2   7   0        0.98        2.70      3.45 o
   4   7   0       10.49        3.85      3.04 o
   6   7   0       57.61       59.31     10.89 o
   8   7   0        2.16       18.10      8.62 o
  10   7   0     1732.92     1743.01     66.30 o
  12   7   0      520.46      467.97     39.95 o
   0   8   0     4413.18     4471.91     94.05 o
   2   8   0        2.38        9.10      4.15 o
   4   8   0        7.89        0.21      3.31 o
   6   8   0      963.86      923.74     35.30 o
   8   8   0      704.58      769.06     37.30 o
  10   8   0      104.66      120.68     20.99 o
  12   8   0        5.68       -1.51      9.08 o
   2   9   0      382.13      408.66     23.45 o
   4   9   0      493.05      480.09     25.00 o
   6   9   0      347.71      257.34     59.35 o
   8   9   0      242.92      345.05     43.21 o
  10   9   0        6.96       -5.20     13.01 o
  12   9   0      266.63      227.53     60.33 o
   0  10   0     2103.82     2144.56     67.57 o
   2  10   0      108.77      123.37     13.03 o
   4  10   0     1215.09     1225.97     51.82 o
   6  10   0      862.97      930.92     46.64 o
   8  10   0      583.92      528.68     35.71 o
  10  10   0      177.56      166.60     21.84 o
   2  11   0     3044.99     3339.55     60.21 o
   4  11   0        7.16        7.60      5.70 o
   6  11   0        1.66       12.00      8.37 o
   8  11   0       41.44       40.32     12.00 o
  10  11   0      413.51      404.29     43.94 o
   0  12   0     2682.33     2641.75     82.58 o
   2  12   0      122.41      162.59     19.74 o
   4  12   0      515.78      478.03     40.23 o
   6  12   0      795.38      753.87     40.05 o
   8  12   0      834.99      856.18     44.35 o
   2  13   0     1312.12     1347.78     47.67 o
   4  13   0      285.09      332.60     31.75 o
   6  13   0       30.01       41.75     10.76 o
   8  13   0       59.43       38.04     16.23 o
   0  14   0      188.16      268.67     53.18 o
   2  14   0     1007.49     1022.17     43.49 o
   4  14   0      515.13      633.30     39.69 o
   6  14   0       21.16        7.34     11.50 o
   2  15   0      611.84      712.96     40.05 o
   4  15   0        1.83       22.23     12.62 o
   0  16   0      144.03      186.09     35.08 o
   1   1   1    16873.16    16098.86    146.67 o
   2   1   1       76.59       81.98      3.78 o
   3   1   1      245.71      257.02      6.40 o
   4   1   1     3952.16     4130.68     36.52 o
   5   1   1     1675.86     1649.70     21.59 o
   6   1   1      259.67      257.87      9.98 o
   7   1   1       80.57       72.23      5.59 o
   8   1   1       87.10       93.16      6.76 o
   9   1   1     1922.05     1936.22     31.42 o
  10   1   1      308.59      305.22     15.12 o
  11   1   1       43.56       40.04      6.99 o
  12   1   1      291.60      298.39     20.32 o
  13   1   1      326.76      347.36     24.76 o
  14   1   1       21.55       22.25      7.96 o
   0   2   1     2478.22     2798.26     51.07 o
   1   2   1       13.35       14.89      2.25 o
   2   2   1     9270.22     9077.35     65.93 o
   3   2   1    17960.99    17567.41    160.20 o
   4   2   1        1.82        6.86      1.63 o
   5   2   1     3645.59     3291.41     49.12 o
   6   2   1      324.18      284.57     15.18 o
   7   2   1     1553.22     1528.56     23.98 o
   8   2   1     3333.88     3448.63     40.54 o
   9   2   1     1462.09     1390.30     26.18 o
  10   2   1     1541.46     1508.71     35.99 o
  11   2   1       76.29       48.14      8.01 o
  12   2   1       48.11       51.62      9.94 o
  13   2   1      293.67      301.11     23.25 o
  14   2   1      130.81       94.33     19.75 o
   1   3   1     1308.08     1289.49     14.99 o
   2   3   1    18773.32    18756.13    123.72 o
   3   3   1     7056.43     7360.84    110.84 o
   4   3   1      883.54      951.56     16.64 o
   5   3   1      787.85      726.44     16.59 o
   6   3   1      888.85      881.64     34.21 o
   7   3   1      157.15      136.18      8.96 o
   8   3   1        3.02        8.31      3.03 o
   9   3   1     1833.54     1802.28     32.99 o
  10   3   1       14.78       24.62      5.48 o
  11   3   1       43.52       43.06      9.28 o
  12   3   1     1771.43     1771.94     57.66 o
  13   3   1      340.76      318.68     43.66 o
  14   3   1        0.00        9.21      6.11 o
   0   4   1       34.39       47.91      6.32 o
   1   4   1     5985.97     6213.35     56.37 o
   2   4   1     1628.27     1653.06     28.43 o
   3   4   1     7655.68     6779.46    547.84 o
   4   4   1     3510.98     3822.01     48.22 o
   5   4   1      256.47      235.53     16.61 o
   6   4   1       64.08       61.71      7.31 o
   7   4   1      114.42      115.75      8.44 o
   8   4   1      371.05      370.16     20.25 o
   9   4   1        0.76       -1.27      3.38 o
  10   4   1       22.90       20.74      6.58 o
  11   4   1       32.23       26.51      7.85 o
  12   4   1       23.60       23.78      7.11 o
  13   4   1       77.21       62.64     10.88 o
  14   4   1      119.93       92.12     14.75 o
   1   5   1     7485.77     7582.33    117.84 o
   2   5   1      528.00      564.20     14.33 o
   3   5   1       79.53       81.22      6.79 o
   4   5   1      528.18      562.32     22.75 o
   5   5   1     4217.13     4400.53     56.20 o
   6   5   1     1028.04     1078.16     28.85 o
   7   5   1     1584.39     1522.49     30.20 o
   8   5   1       60.47       57.20      8.94 o
   9   5   1      930.39      991.84     31.77 o
  10   5   1       12.24       30.87      8.96 o
  11   5   1       39.69       35.35      7.54 o
  12   5   1        0.78        6.68      5.47 o
  13   5   1      125.10      112.87     18.52 o
   0   6   1     6367.80     7221.90     95.75 o
   1   6   1      337.50      340.09      9.67 o
   2   6   1     2287.43     2376.70    103.49 o
   3   6   1    14646.11    14765.61    421.52 o
   4   6   1      175.33      157.36      8.53 o
   5   6   1     5776.15     5735.98     67.17 o
   6   6   1      256.33      257.59     11.66 o
   7   6   1      314.43      281.12     21.03 o
   8   6   1      236.96      201.27     21.04 o
   9   6   1      102.59      113.91     11.79 o
  10   6   1      571.53      576.94     25.87 o
  11   6   1      146.15      143.80     15.18 o
  12   6   1       12.54       13.10      6.22 o
  13   6   1      141.33      141.68     21.59 o
   1   7   1     6591.86     6800.21     78.32 o
   2   7   1     2591.25     2794.41     33.79 o
   3   7   1     1399.97     1322.47     24.51 o
   4   7   1      278.15      285.83     14.16 o
   5   7   1      511.49      494.23     19.42 o
   6   7   1      558.91      589.85     49.14 o
   7   7   1       36.13       40.57      9.53 o
   8   7   1      468.16      379.70     29.46 o
   9   7   1     1470.00     1439.92     38.07 o
  10   7   1       40.96       45.93      8.21 o
  11   7   1      260.19      215.25     37.71 o
  12   7   1      350.28      372.65     36.98 o
  13   7   1      170.42      175.30     22.44 o
   0   8   1      120.39      161.39     15.49 o
   1   8   1     1545.36     1506.09     24.51 o
   2   8   1        9.49       25.45      4.03 o
   3   8   1     1198.40     1187.17     21.44 o
   4   8   1      166.75      187.18      9.52 o
   5   8   1        3.97        5.93      2.78 o
   6   8   1        0.18        0.48      3.15 o
   7   8   1       72.57       64.74      8.92 o
   8   8   1        5.03        3.72      4.74 o
   9   8   1        1.77       -4.07      4.07 o
  10   8   1       95.65       94.07     11.30 o
  11   8   1       44.02       39.35      8.20 o
  12   8   1      177.37      153.20     26.34 o
   1   9   1     1451.07     1430.75     26.36 o
   2   9   1      189.19      226.18     12.14 o
   3   9   1      773.53      802.70     18.06 o
   4   9   1        3.57        6.91      3.26 o
   5   9   1      581.59      590.42     20.41 o
   6   9   1      459.26      432.29     46.71 o
   7   9   1      939.83     1007.42     34.38 o
   8   9   1      423.85      389.09     28.81 o
   9   9   1       91.35       90.51     11.88 o
  10   9   1      313.10      275.57     25.96 o
  11   9   1       31.49       42.11     10.74 o
  12   9   1      155.68      143.25     25.14 o
   0  10   1      789.02      762.32     31.41 o
   1  10   1      209.05      255.63     17.59 o
   2  10   1     2136.34     2292.85     61.06 o
   3  10   1     1491.88     1488.51     27.96 o
   4  10   1      175.26      173.50     14.34 o
   5  10   1      375.72      344.33     38.43 o
   6  10   1       37.24       26.14      5.61 o
   7  10   1      381.65      341.66     21.01 o
   8  10   1      126.63      109.88     14.83 o
   9  10   1       67.34       96.74     12.39 o
  10  10   1      129.92      148.17     21.81 o
  11  10   1      588.57      631.98     31.56 o
   1  11   1     7038.46     7313.28     73.95 o
   2  11   1      370.23      411.72     17.72 o
   3  11   1       25.11       30.34      6.00 o
   4  11   1       98.90       85.84      9.87 o
   5  11   1       37.33       18.84      5.81 o
   6  11   1      208.73      180.60     17.95 o
   7  11   1      147.25      115.44     14.54 o
   8  11   1        3.05        4.25      6.19 o
   9  11   1      458.68      510.36     35.74 o
  10  11   1       28.22       16.97      8.40 o
   0  12   1     1088.35     1151.71     42.92 o
   1  12   1       46.86       61.72      7.84 o
   2  12   1       52.53       44.32      7.22 o
   3  12   1       89.99      105.60     11.48 o
   4  12   1      251.65      246.53     17.07 o
   5  12   1       60.74       49.53      7.98 o
   6  12   1       54.82       41.11      7.94 o
   7  12   1        0.00       -2.11      5.78 o
   8  12   1       16.59       14.00      6.96 o
   9  12   1       10.24       11.67      6.81 o
   1  13   1        6.62        8.04      4.75 o
   2  13   1        2.97        5.47      4.98 o
   3  13   1      737.36      790.76     28.49 o
   4  13   1       78.68       78.66     13.16 o
   5  13   1      171.57      129.25     11.59 o
   6  13   1        3.91       11.02      6.47 o
   7  13   1      397.12      428.41     32.51 o
   8  13   1       58.14       50.48     11.24 o
   0  14   1      300.91      375.85     30.58 o
   1  14   1        0.13       -4.30      5.18 o
   2  14   1      122.83      124.21     12.43 o
   3  14   1      186.83      237.45     18.13 o
   4  14   1        0.69        8.52      6.87 o
   5  14   1       83.88       96.92     13.64 o
   6  14   1        9.00       15.04      9.03 o
   7  14   1      110.61       86.75     14.52 o
   1  15   1       53.66       37.33      8.69 o
   2  15   1      324.39      315.86     33.47 o
   3  15   1        0.32        0.35      7.36 o
   4  15   1      124.50      124.89     14.09 o
   5  15   1       43.13       32.81      9.52 o
   0  16   1       53.74       60.67     17.58 o
   1  16   1       39.67       31.27      9.87 o
   0   0   2     3284.34     3370.90     57.50 o
   1   0   2    13429.37    12872.02    140.31 o
   2   0   2    26519.37    24143.19    456.69 o
   3   0   2      587.19      662.19     15.05 o
   4   0   2    28041.03    26513.52    208.75 o
   5   0   2      187.54      181.81     20.60 o
   6   0   2      821.37      899.44     23.51 o
   7   0   2      282.79      315.61     13.77 o
   8   0   2        2.47        1.12      5.77 o
   9   0   2       21.49       21.52      6.28 o
  10   0   2      101.92       99.64     12.30 o
  11   0   2     2211.39     2130.34     59.70 o
  12   0   2     1451.96     1440.83     54.71 o
  13   0   2     1093.75     1169.70     51.43 o
  14   0   2       74.58       79.76     15.60 o
   1   1   2    11754.36    11156.98     90.14 o
   2   1   2    16267.43    15826.74    144.35 o
   3   1   2    26390.87    24915.40    256.61 o
   4   1   2    15822.26    15674.26    124.10 o
   5   1   2       50.15       75.14      4.96 o
   6   1   2     9238.46     9732.09     76.65 o
   7   1   2        0.56        4.06      3.11 o
   8   1   2     3076.69     2939.99     38.28 o
   9   1   2      115.69       99.18     10.17 o
  10   1   2       35.73       29.63      5.04 o
  11   1   2       47.92       51.67      7.74 o
  12   1   2      140.58      130.02     15.24 o
  13   1   2       55.73       49.76      9.01 o
  14   1   2      195.69      210.86     21.18 o
   0   2   2    11232.12    11038.62     99.98 o
   1   2   2      865.85      841.91     11.81 o
   2   2   2     1852.95     1836.01     23.46 o
   3   2   2     1312.93     1273.88     24.91 o
   4   2   2      592.85      554.17     13.85 o
   5   2   2      735.37      717.11     14.19 o
   6   2   2      162.52      169.25      7.84 o
   7   2   2      241.87      207.05      8.06 o
   8   2   2        5.83        9.36      3.34 o
   9   2   2      496.51      509.33     16.18 o
  10   2   2       29.29       29.66      6.02 o
  11   2   2       42.54       55.24      8.85 o
  12   2   2       37.34       46.09      9.11 o
  13   2   2       67.56       45.46      9.49 o
  14   2   2      128.18       88.85     17.46 o
   1   3   2    16445.28    15893.54    132.61 o
   2   3   2     1902.43     2062.56     25.24 o
   3   3   2     1452.28     1459.15     18.90 o
   4   3   2    14257.95    13954.86    227.84 o
   5   3   2      396.20      356.75     12.72 o
   6   3   2     2723.45     2843.63     33.38 o
   7   3   2      296.39      302.94     14.32 o
   8   3   2      158.64      163.94      9.78 o
   9   3   2     2621.08     2605.23     47.88 o
  10   3   2     1120.09     1103.89     30.78 o
  11   3   2       17.55       27.53      7.04 o
  12   3   2       27.75       43.60      8.83 o
  13   3   2       43.82       36.17      8.37 o
  14   3   2        0.14        0.34      6.24 o
   0   4   2    10040.25     9107.14    177.64 o
   1   4   2     3234.56     3395.45     53.27 o
   2   4   2     1261.37     1373.97     17.72 o
   3   4   2     9788.67     9710.74     71.74 o
   4   4   2     4573.08     4403.37    168.39 o
   5   4   2       73.77       59.46      5.52 o
   6   4   2       98.60       97.87      7.36 o
   7   4   2     2000.22     2039.33     32.74 o
   8   4   2      536.11      558.35     18.87 o
   9   4   2       25.96       25.66      6.82 o
  10   4   2     1681.92     1730.79     40.76 o
  11   4   2     1488.80     1432.32     44.99 o
  12   4   2      316.70      273.92     30.85 o
  13   4   2      248.02      220.68     24.17 o
  14   4   2      189.89      203.11     27.88 o
   1   5   2     2682.04     2785.43     50.65 o
   2   5   2      777.03      677.32     13.35 o
   3   5   2      877.44     1036.36     16.94 o
   4   5   2     3354.55     3216.41     36.17 o
   5   5   2      559.91      511.26     16.74 o
   6   5   2     2149.69     2272.56     40.35 o
   7   5   2      165.99      124.12     10.13 o
   8   5   2     2435.76     2445.84     46.46 o
   9   5   2     2160.87     2058.91     41.43 o
  10   5   2      117.81      123.50     12.85 o
  11   5   2      252.49      241.81     28.00 o
  12   5   2      197.65      185.13     19.76 o
  13   5   2       10.78       17.58      6.72 o
   0   6   2     1293.14     1343.83     28.93 o
   1   6   2      677.39      750.01     14.89 o
   2   6   2     2079.29     2266.64     26.93 o
   3   6   2       84.51      124.16      8.17 o
   4   6   2       10.22       12.60      2.75 o
   5   6   2       13.22       11.60      2.65 o
   6   6   2     3567.00     3757.08     56.08 o
   7   6   2      555.51      566.44     33.16 o
   8   6   2      190.05      160.36     17.00 o
   9   6   2      488.79      503.99     21.29 o
  10   6   2     2432.48     2575.82     62.41 o
  11   6   2       80.01       85.59     12.10 o
  12   6   2        7.58       13.79     10.36 o
  13   6   2       19.72        6.19      8.31 o
   1   7   2     2785.56     2843.03     33.99 o
   2   7   2     3889.97     4058.97     39.88 o
   3   7   2      148.28      155.68      8.71 o
   4   7   2       19.35       41.72      4.81 o
   5   7   2     2249.70     2291.41     68.48 o
   6   7   2      289.32      272.42     14.10 o
   7   7   2        4.41        7.38      3.39 o
   8   7   2      131.81       88.11     16.60 o
   9   7   2      433.21      431.54     23.42 o
  10   7   2        4.82       22.77      5.76 o
  11   7   2        1.45        2.77      4.96 o
  12   7   2      424.13      393.57     36.70 o
  13   7   2       96.39       99.75     15.56 o
   0   8   2     1255.20     1402.45     33.92 o
   1   8   2     1599.10     1595.10     25.83 o
   2   8   2      460.37      510.22     13.28 o
   3   8   2     5708.41     5475.51     75.37 o
   4   8   2      273.40      237.78     12.30 o
   5   8   2       60.42       58.75      6.32 o
   6   8   2       20.05       22.58      4.34 o
   7   8   2      346.62      321.88     25.59 o
   8   8   2       19.53       19.13      5.41 o
   9   8   2       33.18       43.74      7.71 o
  10   8   2      179.08      210.34     22.84 o
  11   8   2     1329.17     1404.73     54.62 o
  12   8   2       13.69       16.44      7.38 o
   1   9   2     2793.60     2727.24     40.95 o
   2   9   2     2174.94     2195.60     30.75 o
   3   9   2       16.47       16.31      3.55 o
   4   9   2      256.47      241.22     13.40 o
   5   9   2       33.08       31.57      4.90 o
   6   9   2      744.74      736.55     39.35 o
   7   9   2      149.72      135.44     13.56 o
   8   9   2       10.13        9.95      5.48 o
   9   9   2     1285.49     1344.58     42.02 o
  10   9   2      189.10      174.71     25.10 o
  11   9   2        4.21       -3.39      9.54 o
  12   9   2       49.23       34.79     13.97 o
   0  10   2      961.13      963.56     30.91 o
   1  10   2      553.90      528.76     15.79 o
   2  10   2       25.35       28.28      5.19 o
   3  10   2       35.49       56.38      7.43 o
   4  10   2        1.06       -1.79      3.49 o
   5  10   2      551.22      575.48     20.08 o
   6  10   2     1076.78      951.82     58.74 o
   7  10   2      159.26      100.41     21.02 o
   8  10   2        4.26       14.75      8.53 o
   9  10   2        0.68        3.88     13.26 o
  10  10   2      349.23      391.13     26.76 o
  11  10   2      240.17      206.26     28.27 o
   1  11   2      169.89      211.02     12.92 o
   2  11   2     3259.23     3362.29     49.23 o
   3  11   2      387.25      370.43     25.01 o
   4  11   2      292.87      319.48     17.23 o
   5  11   2      322.50      326.64     18.78 o
   6  11   2        0.28       -1.24      4.83 o
   7  11   2      143.00      142.40     19.48 o
   8  11   2       20.11       23.36      6.45 o
   9  11   2      309.04      304.40     36.31 o
  10  11   2        0.58        2.35      7.06 o
   0  12   2     3373.25     3543.96     68.80 o
   1  12   2        1.97        1.31      4.43 o
   2  12   2      695.79      709.90     22.06 o
   3  12   2     1076.36     1165.90     29.67 o
   4  12   2      126.42      126.40     11.82 o
   5  12   2      359.72      362.31     23.54 o
   6  12   2        2.99       11.61      5.49 o
   7  12   2        7.93       15.49      5.91 o
   8  12   2      275.88      231.37     25.04 o
   9  12   2       90.62      107.36     14.43 o
   1  13   2       44.05       36.86      6.43 o
   2  13   2      107.72       94.21     10.68 o
   3  13   2        0.77        9.86      5.88 o
   4  13   2       15.81       11.42      6.38 o
   5  13   2      160.22      199.87     18.81 o
   6  13   2      116.14      107.26     14.10 o
   7  13   2      358.04      325.85     31.63 o
   8  13   2        7.38       11.96      7.08 o
   0  14   2       94.12      102.87     16.62 o
   1  14   2       99.70      104.46     12.07 o
   2  14   2       14.56       16.11      7.63 o
   3  14   2      188.98      199.54     19.13 o
   4  14   2       10.45        9.68      6.42 o
   5  14   2        1.46        4.80      6.79 o
   6  14   2       22.92       20.45      8.19 o
   7  14   2       88.13       94.33     13.57 o
   1  15   2      147.28      150.56     15.97 o
   2  15   2      148.60      167.09     22.00 o
   3  15   2      338.03      408.21     39.52 o
   4  15   2        6.71       19.78      7.26 o
   5  15   2        0.54       -5.33      6.06 o
   0  16   2       53.93       37.16     17.00 o
   1   1   3     1013.02      930.40     11.10 o
   2   1   3    43982.28    38769.91    398.78 o
   3   1   3      280.39      243.62      6.64 o
   4   1   3     4600.15     4471.70     39.52 o
   5   1   3      770.55      833.78     13.86 o
   6   1   3      101.03      112.38      6.71 o
   7   1   3      230.26      263.10     10.65 o
   8   1   3       34.34       27.62      4.35 o
   9   1   3       20.15       22.15      5.48 o
  10   1   3      466.88      442.34     16.40 o
  11   1   3      185.76      176.00     14.52 o
  12   1   3     1265.57     1365.65     35.49 o
  13   1   3      112.58      116.13     14.54 o
  14   1   3      200.89      213.78     21.87 o
   0   2   3    14726.43    14070.50    128.27 o
   1   2   3       64.72       47.25      3.55 o
   2   2   3     3009.37     3426.51     29.42 o
   3   2   3       23.19       18.70      2.32 o
   4   2   3      253.49      217.30      7.33 o
   5   2   3    15384.25    15758.89    161.70 o
   6   2   3     5361.27     5376.47     54.91 o
   7   2   3      213.68      199.69      9.32 o
   8   2   3     1848.35     1791.40     27.21 o
   9   2   3     1294.56     1300.06     25.61 o
  10   2   3       62.60       62.75      8.13 o
  11   2   3      268.65      237.66     16.76 o
  12   2   3        4.31       12.32      6.09 o
  13   2   3        0.03        8.45      8.31 o
  14   2   3      449.25      487.71     32.15 o
   1   3   3     6928.60     6625.92    170.79 o
   2   3   3    15933.33    15496.75    113.45 o
   3   3   3        4.94       -1.46      1.48 o
   4   3   3     4514.10     4485.19     45.30 o
   5   3   3      403.24      423.64     11.33 o
   6   3   3       11.02       14.89      3.62 o
   7   3   3       69.67       46.48      4.73 o
   8   3   3     2025.08     2039.76     34.00 o
   9   3   3      528.67      547.23     19.05 o
  10   3   3     1476.91     1439.37     33.87 o
  11   3   3       20.65       33.64     10.50 o
  12   3   3      671.48      734.72     28.13 o
  13   3   3      201.62      174.09     17.19 o
  14   3   3       32.60       36.49      8.54 o
   0   4   3     2565.41     2549.38     35.86 o
   1   4   3     2918.80     2994.02     79.59 o
   2   4   3     1200.85     1318.57     20.55 o
   3   4   3      661.63      702.81     17.10 o
   4   4   3        1.87       -1.30      2.02 o
   5   4   3        0.78        8.52      3.64 o
   6   4   3     1638.79     1595.10     24.88 o
   7   4   3       12.38       10.28      3.13 o
   8   4   3      290.10      313.99     14.11 o
   9   4   3      253.98      256.32     13.88 o
  10   4   3        1.08        0.29      4.46 o
  11   4   3       85.54       60.82      8.98 o
  12   4   3      100.52      114.17     13.90 o
  13   4   3       76.41       63.43     10.51 o
   1   5   3        2.26        6.21      2.36 o
   2   5   3     1921.73     1893.38     24.03 o
   3   5   3        1.19        8.00      1.75 o
   4   5   3     8772.19     9464.15    149.08 o
   5   5   3       15.92       17.18      2.65 o
   6   5   3     2274.46     2188.72     37.62 o
   7   5   3      536.42      486.04     21.59 o
   8   5   3      278.72      236.31     25.52 o
   9   5   3       11.89       16.55      4.68 o
  10   5   3       39.43       40.80      7.62 o
  11   5   3      286.79      264.66     19.23 o
  12   5   3       91.77      104.31     13.88 o
  13   5   3        2.55        2.82      8.80 o
   0   6   3      326.92      404.71     14.99 o
   1   6   3       33.70       10.21      4.33 o
   2   6   3      461.95      415.92     10.86 o
   3   6   3     5223.07     5723.38     57.37 o
   4   6   3      258.59      272.59      9.34 o
   5   6   3      787.23      722.87     18.63 o
   6   6   3     2207.86     2202.90     37.13 o
   7   6   3      452.58      423.98     18.18 o
   8   6   3     3078.15     3123.40     52.23 o
   9   6   3      455.15      440.61     31.62 o
  10   6   3      264.71      260.80     20.99 o
  11   6   3      141.44      163.45     17.02 o
  12   6   3        0.18       -1.35      7.63 o
  13   6   3        0.00       -2.09     10.35 o
   1   7   3      189.57      241.14     11.86 o
   2   7   3      805.74      710.30     14.98 o
   3   7   3      446.79      454.53     12.89 o
   4   7   3      483.75      516.12     15.27 o
   5   7   3      889.72      927.71     25.77 o
   6   7   3      160.32      143.40     14.12 o
   7   7   3       84.44       52.86      7.94 o
   8   7   3      471.80      425.01     19.48 o
   9   7   3      445.47      456.55     25.24 o
  10   7   3      180.83      200.05     24.67 o
  11   7   3        0.02        1.08      6.30 o
  12   7   3      763.60      927.27     40.62 o
   0   8   3      631.38      615.99     21.49 o
   1   8   3     1685.20     1668.69     26.60 o
   2   8   3     1617.73     1651.24     35.05 o
   3   8   3     1080.46     1125.16     23.42 o
   4   8   3      203.87      200.14     11.93 o
   5   8   3     2126.47     2123.91     39.50 o
   6   8   3       17.43       28.11      4.95 o
   7   8   3      307.76      324.31     16.38 o
   8   8   3       36.44       33.79      7.45 o
   9   8   3        3.36        9.20      5.26 o
  10   8   3       25.17       21.59      6.58 o
  11   8   3       27.40       38.36      9.40 o
  12   8   3      209.46      163.54     23.59 o
   1   9   3       58.66       76.32      7.31 o
   2   9   3        0.26       -0.14      2.47 o
   3   9   3      181.49      196.73     11.40 o
   4   9   3     2869.62     2827.87     42.42 o
   5   9   3      160.89      148.36     11.60 o
   6   9   3     1108.80     1048.69     27.29 o
   7   9   3      156.40      151.70     13.49 o
   8   9   3      158.52      106.94     20.28 o
   9   9   3      346.89      283.45     35.40 o
  10   9   3      263.12      257.19     30.14 o
  11   9   3       16.36       16.60      6.77 o
   0  10   3     8552.29     9007.45    115.22 o
   1  10   3      295.07      299.64     14.62 o
   2  10   3      655.87      635.22     18.72 o
   3  10   3      798.11      805.11     20.55 o
   4  10   3      677.92      590.66     18.95 o
   5  10   3      606.51      570.17     19.91 o
   6  10   3       85.19       96.76     11.08 o
   7  10   3        0.76        9.63      5.44 o
   8  10   3      175.08      188.97     21.46 o
   9  10   3       23.08       21.89      7.47 o
  10  10   3       94.53       78.93     11.99 o
  11  10   3        3.72        7.75      7.14 o
   1  11   3     2903.45     2985.82     48.74 o
   2  11   3      326.91      339.92     16.93 o
   3  11   3       17.39       19.67      4.84 o
   4  11   3       23.73       26.18      4.99 o
   5  11   3      169.28      183.59     16.02 o
   6  11   3       33.97       35.63     11.78 o
   7  11   3        5.34        3.17      5.67 o
   8  11   3        0.47        3.52      6.50 o
   9  11   3        1.33       -4.40      5.56 o
  10  11   3      227.33      239.99     21.27 o
   0  12   3      496.93      485.72     30.05 o
   1  12   3     2515.35     2569.16     46.41 o
   2  12   3      353.59      357.18     18.90 o
   3  12   3      722.92      742.69     25.17 o
   4  12   3      552.04      536.07     22.81 o
   5  12   3      622.08      591.98     28.88 o
   6  12   3       24.36       18.26      6.73 o
   7  12   3       64.99       52.14      9.74 o
   8  12   3        4.71        1.31      6.14 o
   9  12   3       41.26       55.74     10.42 o
   1  13   3       35.99       37.71      8.30 o
   2  13   3      141.03      150.57     15.21 o
   3  13   3      160.21      174.98     16.69 o
   4  13   3      518.17      551.12     26.09 o
   5  13   3        3.80        6.51      6.06 o
   6  13   3      302.37      313.95     23.11 o
   7  13   3        7.05       15.44      6.93 o
   8  13   3       90.27       96.74     14.20 o
   0  14   3     3502.15     3779.62    173.69 o
   1  14   3       84.32       96.50     11.22 o
   2  14   3      151.11      168.82     16.80 o
   3  14   3      187.68      167.37     18.04 o
   4  14   3       25.57       29.80      8.18 o
   5  14   3       17.29        6.77      6.30 o
   6  14   3      235.61      242.34     22.02 o
   1  15   3       18.73       25.79      9.69 o
   2  15   3      113.83      105.16     14.04 o
   3  15   3       19.33       34.45      9.10 o
   4  15   3      351.86      405.66     31.62 o
   0   0   4       68.22      129.10      8.82 o
   1   0   4    16597.11    15098.76    258.40 o
   2   0   4    38207.23    34561.14    374.52 o
   3   0   4     4617.23     4412.81     52.02 o
   4   0   4     5936.99     6280.29     71.56 o
   5   0   4      226.75      232.25      9.52 o
   6   0   4     1070.96     1350.24     25.13 o
   7   0   4     1469.08     1516.19     35.91 o
   8   0   4      109.47      117.44     12.77 o
   9   0   4       27.77       27.82      6.47 o
  10   0   4       11.26       21.35      9.94 o
  11   0   4     2363.85     2566.46     74.00 o
  12   0   4       23.60       10.92      8.90 o
  13   0   4      852.64      919.34     45.94 o
  14   0   4        0.56       -2.91     11.87 o
   1   1   4    18171.94    17440.79    117.00 o
   2   1   4    67381.67    56705.71    904.41 o
   3   1   4       39.15       39.18      3.42 o
   4   1   4     1035.69     1198.43     17.13 o
   5   1   4       64.60       78.31      5.57 o
   6   1   4      235.12      245.22      8.66 o
   7   1   4      671.44      548.50     13.26 o
   8   1   4     1651.77     1612.01     27.82 o
   9   1   4       47.25       48.22      8.19 o
  10   1   4       38.70       52.54      9.47 o
  11   1   4      193.54      220.00     20.49 o
  12   1   4     1376.02     1407.00     39.25 o
  13   1   4       23.49       27.96      9.54 o
  14   1   4       45.22       62.23     10.42 o
   0   2   4      978.31     1106.72     18.35 o
   1   2   4     1146.06     1141.47     14.85 o
   2   2   4      191.10      219.51      5.38 o
   3   2   4     4210.00     4638.89     36.78 o
   4   2   4      551.84      563.44     11.28 o
   5   2   4      797.37      761.52     16.23 o
   6   2   4      356.86      306.52     10.33 o
   7   2   4      342.13      381.96     11.35 o
   8   2   4      293.50      307.61     13.13 o
   9   2   4       32.08       26.55      7.34 o
  10   2   4        0.66        6.71      6.58 o
  11   2   4       31.26       39.17     12.25 o
  12   2   4       84.69       74.15     10.11 o
  13   2   4       22.91       34.03      8.84 o
  14   2   4       36.64       29.85      8.58 o
   1   3   4     1609.85     1543.16     22.15 o
   2   3   4       23.97       48.99      3.53 o
   3   3   4      192.66      273.53      7.68 o
   4   3   4      522.54      571.16     11.69 o
   5   3   4     1865.34     2007.79     25.69 o
   6   3   4      341.64      321.91     10.44 o
   7   3   4     1673.91     1503.30     24.91 o
   8   3   4      897.93      844.45     21.29 o
   9   3   4       61.26       74.57      8.79 o
  10   3   4      117.09      128.49     11.61 o
  11   3   4      256.49      284.50     18.97 o
  12   3   4      722.43      769.11     28.80 o
  13   3   4        0.41        7.36      6.46 o
  14   3   4      207.53      170.80     31.23 o
   0   4   4      178.69      159.26     11.34 o
   1   4   4     2200.50     2021.79     22.88 o
   2   4   4      495.27      572.93     12.80 o
   3   4   4     7420.32     7412.61    105.34 o
   4   4   4      184.16      161.43      9.13 o
   5   4   4     2967.24     3064.31     35.32 o
   6   4   4     2768.56     2926.27     39.29 o
   7   4   4       47.49       47.21      5.92 o
   8   4   4       42.29       41.64      6.18 o
   9   4   4       53.22       55.90      7.55 o
  10   4   4        1.41        0.47      4.45 o
  11   4   4      143.50      171.05     14.98 o
  12   4   4       45.39       44.90      9.17 o
  13   4   4       79.83       87.02     14.46 o
   1   5   4      255.34      306.39     12.99 o
   2   5   4    30915.46    31617.94    280.44 o
   3   5   4     1923.57     2003.78     28.48 o
   4   5   4      641.89      661.75     16.00 o
   5   5   4       98.48      126.72      8.38 o
   6   5   4      389.82      430.91     14.74 o
   7   5   4     6617.69     6639.66     74.26 o
   8   5   4     2724.50     2575.52     42.31 o
   9   5   4      500.09      491.10     19.04 o
  10   5   4      147.59      151.62     13.81 o
  11   5   4      157.58      155.63     16.40 o
  12   5   4      815.18      884.69     38.30 o
  13   5   4        0.54       15.67     10.04 o
   0   6   4     4820.27     5102.45     82.45 o
   1   6   4      358.33      379.64      9.98 o
   2   6   4     2924.42     3149.54     35.48 o
   3   6   4      837.80      938.46     20.16 o
   4   6   4      169.86      205.06     10.65 o
   5   6   4      102.03       81.95      7.49 o
   6   6   4     3991.45     4095.68     51.44 o
   7   6   4       17.53       11.67      6.10 o
   8   6   4       62.28       69.75      8.50 o
   9   6   4      141.50      147.57     12.08 o
  10   6   4      100.23      110.43     13.98 o
  11   6   4       30.38       32.29      7.69 o
  12   6   4       18.29       22.41      7.55 o
  13   6   4       32.16       32.74      8.87 o
   1   7   4     5729.39     6121.02     53.93 o
   2   7   4      114.53      126.76      7.39 o
   3   7   4       50.80       58.00      6.39 o
   4   7   4        6.88        4.02      2.66 o
   5   7   4      100.90      102.63      8.54 o
   6   7   4     1336.94     1297.09     31.33 o
   7   7   4     1707.08     1668.12     69.28 o
   8   7   4      485.36      429.24     32.58 o
   9   7   4       52.58       37.36      8.17 o
  10   7   4      180.57      158.87     19.84 o
  11   7   4       36.24       14.39      6.71 o
  12   7   4       33.68       32.10      8.56 o
   0   8   4      177.09      182.09     14.53 o
   1   8   4      282.43      249.93     10.61 o
   2   8   4      710.68      768.66     16.38 o
   3   8   4     1622.08     1548.63     31.29 o
   4   8   4        9.96       21.30      4.03 o
   5   8   4     2298.41     2211.91     37.57 o
   6   8   4      359.90      367.96     16.80 o
   7   8   4       10.65       11.55      4.79 o
   8   8   4       38.45       36.38      7.97 o
   9   8   4      529.63      490.39     38.22 o
  10   8   4       62.11       56.09      9.98 o
  11   8   4      350.43      377.47     26.78 o
  12   8   4        0.00        1.11      5.85 o
   1   9   4      748.66      708.36     17.52 o
   2   9   4     2713.40     2688.66     38.16 o
   3   9   4      938.89      856.87     22.77 o
   4   9   4        3.10       -1.13      3.27 o
   5   9   4       92.42       95.43      9.66 o
   6   9   4      540.97      539.63     28.07 o
   7   9   4      920.60      912.89     32.20 o
   8   9   4       13.64       18.69      7.75 o
   9   9   4       16.08       37.75      7.34 o
  10   9   4      177.89      179.75     19.27 o
  11   9   4        0.65        4.19      6.27 o
   0  10   4      192.25      182.72     15.69 o
   1  10   4       97.17       96.48      8.48 o
   2  10   4     1074.18     1070.10     24.12 o
   3  10   4      493.96      439.75     19.78 o
   4  10   4      589.25      581.99     20.94 o
   5  10   4       48.13       49.53      7.87 o
   6  10   4      605.88      651.79     28.49 o
   7  10   4       69.73       56.73      9.47 o
   8  10   4        0.04        7.43     10.04 o
   9  10   4       48.51       47.94     11.81 o
  10  10   4       17.63       37.06      8.08 o
  11  10   4       45.11       57.50     10.05 o
   1  11   4       17.88       15.15      4.40 o
   2  11   4       53.18       66.45      8.17 o
   3  11   4      320.30      346.32     18.04 o
   4  11   4      250.65      264.46     17.02 o
   5  11   4      113.84      100.65     13.45 o
   6  11   4      939.51      872.53     38.43 o
   7  11   4       91.60       88.97     11.03 o
   8  11   4      165.01      150.49     16.41 o
   9  11   4      447.39      400.74     30.93 o
  10  11   4        9.41       10.06      6.89 o
   0  12   4      900.63      924.64     51.97 o
   1  12   4      997.22     1005.43     29.97 o
   2  12   4      368.38      387.89     18.84 o
   3  12   4     1836.99     1880.22     39.83 o
   4  12   4      473.68      495.54     28.22 o
   5  12   4      868.67      951.52     34.73 o
   6  12   4       30.78       42.70     13.54 o
   7  12   4        8.78        1.87      5.62 o
   8  12   4      175.50      172.32     18.29 o
   9  12   4       90.86       96.21     13.41 o
   1  13   4      391.25      404.66     24.63 o
   2  13   4      161.98      155.98     15.04 o
   3  13   4        6.22       10.92      5.60 o
   4  13   4        0.30       11.36      6.18 o
   5  13   4      104.87      163.98     38.55 o
   6  13   4        0.02        1.45     11.56 o
   7  13   4      382.35      417.01     26.56 o
   8  13   4       47.64       74.02     12.99 o
   0  14   4       65.88       77.13     16.23 o
   1  14   4       66.03       63.94     14.10 o
   2  14   4        4.29        9.89     16.17 o
   3  14   4        2.01        5.34      7.22 o
   4  14   4      121.98       92.51     13.27 o
   5  14   4        8.23        1.52      7.12 o
   6  14   4      203.29      204.61     19.20 o
   1  15   4      112.86      117.14     16.20 o
   2  15   4       18.51       37.03      9.88 o
   3  15   4        3.77       -2.74      7.00 o
   4  15   4      432.97      480.78     37.20 o
   1   1   5     6727.66     7145.50     64.61 o
   2   1   5     2490.40     2290.32     23.76 o
   3   1   5     3154.39     2836.86    136.34 o
   4   1   5     2354.78     2339.27     26.22 o
   5   1   5     1330.24     1459.00     21.54 o
   6   1   5      893.55      942.54     17.64 o
   7   1   5      348.70      336.87     11.60 o
   8   1   5        8.59        6.11      3.13 o
   9   1   5      152.97      168.52     13.85 o
  10   1   5      102.18      111.93     15.50 o
  11   1   5       40.76       42.26     14.06 o
  12   1   5        1.00        5.08      7.68 o
  13   1   5        0.87       -2.24      8.21 o
  14   1   5        2.26        1.78     10.93 o
   0   2   5    14243.75    14418.67    173.42 o
   1   2   5     1468.38     1304.61     16.09 o
   2   2   5    34149.80    32338.04    310.27 o
   3   2   5       22.67        2.96      1.24 o
   4   2   5     2131.57     2202.31     25.58 o
   5   2   5      383.38      348.97     10.14 o
   6   2   5     4429.78     4072.04     42.78 o
   7   2   5     3581.63     3573.45     41.07 o
   8   2   5     2159.94     2079.25     33.96 o
   9   2   5        0.15        1.44      7.46 o
  10   2   5      379.72      391.36     19.06 o
  11   2   5     2138.93     2197.53     45.15 o
  12   2   5        4.58        9.67      6.26 o
  13   2   5      715.59      786.82     34.89 o
  14   2   5      270.51      290.70     25.46 o
   1   3   5     1859.49     2022.95     26.63 o
   2   3   5     2325.54     2266.53     24.51 o
   3   3   5      717.15      665.80     12.20 o
   4   3   5        0.49        7.92      2.63 o
   5   3   5     1517.91     1630.47     32.89 o
   6   3   5        1.13        7.30      2.17 o
   7   3   5     1121.79     1114.20     23.15 o
   8   3   5      158.16      145.53     10.54 o
   9   3   5      147.95      164.94     12.61 o
  10   3   5        0.12        0.60      4.44 o
  11   3   5      275.37      258.74     18.06 o
  12   3   5      163.94      216.48     18.33 o
  13   3   5       15.38       16.76      7.59 o
   0   4   5      794.31      701.52     16.37 o
   1   4   5      276.50      263.66      8.29 o
   2   4   5      866.62      896.29     15.00 o
   3   4   5       79.73       83.43      6.11 o
   4   4   5     1268.75     1403.02     21.27 o
   5   4   5     2743.20     2784.76     33.15 o
   6   4   5      788.39      721.22     18.20 o
   7   4   5      195.17      201.40     12.51 o
   8   4   5       19.17       20.05      5.20 o
   9   4   5       75.24       70.39      8.38 o
  10   4   5     1412.82     1374.49     34.34 o
  11   4   5        2.14       -3.46      5.58 o
  12   4   5       93.73      103.10     12.44 o
  13   4   5        0.57        8.81      9.40 o
   1   5   5       97.39       74.74      4.91 o
   2   5   5      145.26      127.48      9.24 o
   3   5   5       16.61       35.05      4.03 o
   4   5   5      174.26      190.89      8.70 o
   5   5   5       92.99       90.72      7.53 o
   6   5   5      754.45      757.72     19.91 o
   7   5   5      625.32      638.04     19.76 o
   8   5   5      264.76      299.71     18.10 o
   9   5   5     1980.15     1887.35     43.24 o
  10   5   5       83.33      122.11     17.51 o
  11   5   5       13.90       14.59      8.51 o
  12   5   5        4.22        1.26      5.95 o
  13   5   5        0.04        1.67      6.49 o
   0   6   5     1135.64     1185.84     25.37 o
   1   6   5     8099.01     8570.00     62.75 o
   2   6   5     3539.73     3544.91     35.52 o
   3   6   5     2527.79     2490.87     32.29 o
   4   6   5      239.39      237.65     10.28 o
   5   6   5      525.79      472.00     14.77 o
   6   6   5     2158.99     2063.54     34.42 o
   7   6   5     2350.70     2246.97     42.59 o
   8   6   5      515.69      542.80     23.56 o
   9   6   5      346.10      365.61     22.22 o
  10   6   5       36.32       39.62      8.67 o
  11   6   5      473.53      547.12     29.23 o
  12   6   5        2.35        5.64      7.42 o
  13   6   5      100.07       92.25     21.22 o
   1   7   5     3085.11     3012.57     35.05 o
   2   7   5      810.77      761.39     14.60 o
   3   7   5      337.20      292.73     11.65 o
   4   7   5      150.78      154.91      9.16 o
   5   7   5      762.29      748.04     19.69 o
   6   7   5       10.80       11.59      4.61 o
   7   7   5     1100.51     1040.61     29.26 o
   8   7   5      209.69      243.26     17.59 o
   9   7   5      466.83      467.20     24.84 o
  10   7   5       14.03       11.15      6.43 o
  11   7   5        3.54        0.69     11.63 o
  12   7   5      114.11      107.16     15.59 o
   0   8   5     5460.83     5602.61     73.53 o
   1   8   5     1379.00     1313.78     22.55 o
   2   8   5      179.54      176.23     10.21 o
   3   8   5        5.34        2.07      2.75 o
   4   8   5      223.86      249.77     13.68 o
   5   8   5      230.53      229.40     15.18 o
   6   8   5     1470.11     1291.89     30.78 o
   7   8   5       29.98       21.84      5.97 o
   8   8   5        3.47        4.64      4.62 o
   9   8   5      373.12      333.47     30.89 o
  10   8   5      341.51      338.92     24.87 o
  11   8   5      703.02      669.60     56.90 o
  12   8   5        7.18       15.37      7.44 o
   1   9   5      960.97      888.70     20.90 o
   2   9   5      104.35       95.75      8.21 o
   3   9   5       22.21       15.86      4.67 o
   4   9   5        6.44        5.06      3.39 o
   5   9   5      296.14      294.74     16.90 o
   6   9   5        0.42        4.08      4.69 o
   7   9   5       80.98       73.63      9.25 o
   8   9   5      502.13      530.36     30.21 o
   9   9   5      266.96      295.32     22.48 o
  10   9   5       21.79       32.72      8.47 o
  11   9   5       97.96       83.00     14.57 o
   0  10   5      204.90      185.22     18.60 o
   1  10   5      605.29      589.99     17.72 o
   2  10   5     1096.30     1021.37     33.04 o
   3  10   5     2728.16     2800.49     46.74 o
   4  10   5      888.95      884.52     24.02 o
   5  10   5     1423.21     1364.84     33.22 o
   6  10   5        0.02       -0.71      6.18 o
   7  10   5      102.21       97.24     11.18 o
   8  10   5      245.73      240.54     20.24 o
   9  10   5      155.63      164.19     17.74 o
  10  10   5       45.35       48.19     10.37 o
   1  11   5     2960.60     2886.97     49.01 o
   2  11   5      347.71      368.42     19.71 o
   3  11   5     2704.15     2644.11     46.04 o
   4  11   5      430.93      468.86     22.39 o
   5  11   5        1.78        5.61      4.93 o
   6  11   5      162.26      169.45     16.93 o
   7  11   5      490.21      533.35     27.83 o
   8  11   5       97.29       84.73     11.25 o
   9  11   5       16.59       17.16      7.37 o
  10  11   5       93.52       98.73     13.45 o
   0  12   5      167.72      203.90     25.41 o
   1  12   5       67.22       54.69      9.84 o
   2  12   5        7.81        7.62      5.28 o
   3  12   5      174.08      205.14     15.65 o
   4  12   5        7.26       15.36      5.40 o
   5  12   5        1.71        8.44      5.99 o
   6  12   5        2.08       -5.03      5.03 o
   7  12   5       21.74       21.37      6.62 o
   8  12   5       24.93        8.72     12.34 o
   9  12   5       17.02        4.36      8.72 o
   1  13   5       70.66       77.82     12.03 o
   2  13   5      398.21      371.77     23.03 o
   3  13   5       20.09       22.82      6.65 o
   4  13   5      582.32      568.06     29.18 o
   5  13   5       10.09        9.76      6.26 o
   6  13   5      137.03      188.18     18.12 o
   7  13   5        3.51       18.25     20.62 o
   0  14   5       35.94       36.69     11.33 o
   1  14   5       51.77       48.82      9.77 o
   2  14   5      145.58      154.50     17.44 o
   3  14   5      218.38      250.34     25.96 o
   4  14   5      316.10      271.77     30.59 o
   5  14   5      566.30      670.19     31.84 o
   6  14   5       39.14       65.50     16.32 o
   1  15   5      366.28      388.24     27.22 o
   2  15   5       40.88       36.58     11.83 o
   3  15   5       60.38       62.87     12.44 o
   0   0   6      531.86      486.34     17.82 o
   1   0   6       34.02       12.34      3.03 o
   2   0   6    19882.09    19793.96    175.59 o
   3   0   6     4051.00     4326.44     54.25 o
   4   0   6    32038.86    32930.69    292.40 o
   5   0   6       22.21       68.90      7.74 o
   6   0   6     5548.96     5374.26     73.24 o
   7   0   6      459.36      514.13     20.54 o
   8   0   6     1366.57     1271.72     33.85 o
   9   0   6       22.85       22.08      5.97 o
  10   0   6       52.45       58.81     12.72 o
  11   0   6       13.50       25.23     11.75 o
  12   0   6      377.44      422.77     34.53 o
  13   0   6        0.18       14.70     13.00 o
   1   1   6       72.65       63.89      3.75 o
   2   1   6        5.26        2.23      1.64 o
   3   1   6     1138.92     1126.23     16.51 o
   4   1   6     2342.22     2401.80     27.71 o
   5   1   6     1950.03     1906.34     25.36 o
   6   1   6        0.23        2.57      2.43 o
   7   1   6     2958.52     3112.53     37.90 o
   8   1   6      285.43      302.74     13.78 o
   9   1   6      315.30      308.85     16.24 o
  10   1   6     1586.25     1447.93     32.65 o
  11   1   6      154.30      187.54     17.34 o
  12   1   6      868.11      823.75     32.39 o
  13   1   6       26.58       38.06     10.10 o
   0   2   6     1459.29     1355.52     43.34 o
   1   2   6        8.21       12.00      2.18 o
   2   2   6     2004.58     2212.67     24.25 o
   3   2   6     1125.19     1144.76     18.54 o
   4   2   6     1555.10     1555.93     21.80 o
   5   2   6     1224.46     1101.82     18.74 o
   6   2   6     1235.63     1220.22     21.12 o
   7   2   6       31.26       26.24      4.52 o
   8   2   6       26.04       38.02      5.89 o
   9   2   6        0.85       -1.82      3.75 o
  10   2   6       28.61       26.17      6.28 o
  11   2   6      422.42      433.77     22.66 o
  12   2   6       21.13        9.28      9.46 o
  13   2   6      401.29      347.08     27.35 o
   1   3   6     1972.38     2181.81     28.18 o
   2   3   6      549.39      660.01     13.04 o
   3   3   6      137.57      117.56      5.27 o
   4   3   6     1029.30     1111.20     18.31 o
   5   3   6      222.72      230.84      8.81 o
   6   3   6      763.33      793.01     18.56 o
   7   3   6     1600.24     1715.44     30.10 o
   8   3   6      821.99      851.03     21.86 o
   9   3   6      197.51      173.97     12.71 o
  10   3   6      488.96      524.12     21.71 o
  11   3   6       75.60       85.79     11.91 o
  12   3   6      794.02      835.51     33.84 o
  13   3   6       66.52       48.89     17.47 o
   0   4   6      879.64      932.30     20.01 o
   1   4   6     4055.48     4234.33     38.64 o
   2   4   6     8260.18     8254.61     65.85 o
   3   4   6       31.32       24.12      4.01 o
   4   4   6      756.42      795.05     15.24 o
   5   4   6        0.49        7.88      2.24 o
   6   4   6     3315.38     3314.50     42.04 o
   7   4   6      215.27      223.36     12.29 o
   8   4   6     5161.00     5212.29     73.79 o
   9   4   6       27.18       28.26      7.74 o
  10   4   6      428.30      441.58     23.50 o
  11   4   6       10.51       -0.16      7.66 o
  12   4   6      134.89      151.80     15.67 o
  13   4   6        4.23       12.64      7.51 o
   1   5   6      777.28      760.44     13.55 o
   2   5   6     2392.83     2245.96     25.07 o
   3   5   6     2998.45     2875.54     34.60 o
   4   5   6     1121.73     1119.42     19.79 o
   5   5   6      332.46      351.63     13.02 o
   6   5   6      345.16      354.51     25.09 o
   7   5   6        6.32        5.75      4.37 o
   8   5   6     2269.24     2286.33     45.07 o
   9   5   6       53.80       61.80      9.98 o
  10   5   6      882.48      828.71     29.83 o
  11   5   6       13.40       17.45      6.47 o
  12   5   6      193.89      217.04     19.08 o
  13   5   6      188.05      144.44     19.44 o
   0   6   6     3268.64     3599.91     53.33 o
   1   6   6     1967.31     1889.59     23.96 o
   2   6   6        1.02        3.17      1.68 o
   3   6   6      536.60      537.77     14.30 o
   4   6   6        3.20        2.50      2.41 o
   5   6   6      484.30      477.17     17.43 o
   6   6   6     2740.89     2689.58     46.27 o
   7   6   6       75.76       63.76      8.95 o
   8   6   6      531.17      527.70     23.89 o
   9   6   6        0.96       -2.96      6.28 o
  10   6   6      357.38      428.76     61.44 o
  11   6   6       91.99       91.07     12.02 o
  12   6   6        3.16       11.30      6.54 o
   1   7   6     1099.68     1164.66     18.45 o
   2   7   6     1303.12     1377.31     26.04 o
   3   7   6      153.56      165.51     11.05 o
   4   7   6      184.53      190.26     11.90 o
   5   7   6        0.11        1.39      3.38 o
   6   7   6      411.46      452.96     19.91 o
   7   7   6      557.15      526.43     20.50 o
   8   7   6       49.08       52.03      8.31 o
   9   7   6      285.68      298.11     20.79 o
  10   7   6      209.77      239.72     19.97 o
  11   7   6        7.72       -1.42      7.42 o
  12   7   6      109.27      105.03     15.89 o
   0   8   6      151.92      166.95     12.38 o
   1   8   6        2.79        4.29      2.71 o
   2   8   6     2479.08     2389.46     36.47 o
   3   8   6      594.35      620.13     19.82 o
   4   8   6      308.06      322.10     16.69 o
   5   8   6       37.15       24.43      5.88 o
   6   8   6       65.19       90.68     10.22 o
   7   8   6       68.39       59.99      9.59 o
   8   8   6     1496.65     1546.40     49.26 o
   9   8   6       16.65       31.55      6.99 o
  10   8   6      449.34      469.17     30.22 o
  11   8   6       31.02       22.43     12.14 o
   1   9   6      440.82      445.94     16.02 o
   2   9   6     3041.81     2985.92    102.81 o
   3   9   6     1622.27     1602.28     33.19 o
   4   9   6      790.30      848.29     24.42 o
   5   9   6       26.39       25.34      6.73 o
   6   9   6      377.64      385.77     20.83 o
   7   9   6      499.71      512.33     23.17 o
   8   9   6       42.43       47.03      7.62 o
   9   9   6       28.51       44.47      9.32 o
  10   9   6      639.25      598.63     32.66 o
  11   9   6       74.21       75.00     12.99 o
   0  10   6      692.58      725.91     36.84 o
   1  10   6       42.54       45.90      7.37 o
   2  10   6       11.38       13.26      4.20 o
   3  10   6      305.91      277.75     18.19 o
   4  10   6      530.41      525.79     20.67 o
   5  10   6       51.82       42.40      7.41 o
   6  10   6        6.09        8.83      4.95 o
   7  10   6      224.16      221.01     17.01 o
   8  10   6       54.24       50.80      8.71 o
   9  10   6       64.77       54.31     10.24 o
  10  10   6      300.86      283.24     29.82 o
   1  11   6       27.21       19.28      6.55 o
   2  11   6       35.70       31.09      6.65 o
   3  11   6      238.53      245.16     17.60 o
   4  11   6     1612.01     1593.02     36.68 o
   5  11   6       17.15       24.27      6.15 o
   6  11   6       10.86       12.15      5.37 o
   7  11   6       59.40       70.70     10.26 o
   8  11   6       21.44       29.90      7.44 o
   9  11   6      136.15      137.05     16.47 o
   0  12   6      814.08      787.75     41.59 o
   1  12   6       34.90       35.43      8.24 o
   2  12   6       42.98       31.43      8.10 o
   3  12   6       89.43       95.84     12.30 o
   4  12   6        2.47        7.61      5.36 o
   5  12   6       98.85       96.45     14.18 o
   6  12   6      783.27      756.07     31.67 o
   7  12   6       18.84       11.63      6.19 o
   8  12   6      490.76      483.54     27.13 o
   1  13   6      308.72      285.70     21.43 o
   2  13   6      201.84      221.27     19.38 o
   3  13   6      437.96      444.44     31.06 o
   4  13   6     1022.55     1053.26     38.46 o
   5  13   6      187.14      184.17     18.63 o
   6  13   6      317.07      283.38     25.84 o
   7  13   6       34.26       26.74      7.65 o
   0  14   6      204.16      217.49     27.53 o
   1  14   6       52.39       60.57     11.15 o
   2  14   6        1.37        1.97      6.86 o
   3  14   6       75.81       85.66     19.93 o
   4  14   6        9.47       11.06      8.84 o
   5  14   6       29.58       29.69     11.36 o
   1  15   6       20.48       19.71      7.88 o
   2  15   6      253.21      259.79     23.59 o
   3  15   6      127.38      117.20     16.64 o
   1   1   7      783.47      710.00     11.93 o
   2   1   7      486.76      456.29      9.64 o
   3   1   7     1368.53     1370.67     20.98 o
   4   1   7     1822.16     1673.96     22.93 o
   5   1   7      238.28      233.78      9.55 o
   6   1   7       31.94       30.71      3.96 o
   7   1   7     1535.19     1522.68     25.39 o
   8   1   7      655.38      654.13     18.93 o
   9   1   7      406.35      428.90     16.63 o
  10   1   7      475.16      447.26     22.60 o
  11   1   7      589.72      599.05     28.65 o
  12   1   7       56.00       49.33     11.50 o
  13   1   7        1.11        0.94     15.31 o
   0   2   7    16953.33    16196.62    196.25 o
   1   2   7     1226.73     1166.51     17.99 o
   2   2   7     2415.40     2557.26     29.59 o
   3   2   7       16.48        2.96      5.56 o
   4   2   7    10180.17    10115.43     79.40 o
   5   2   7      324.60      292.10     10.43 o
   6   2   7      360.16      382.14     13.52 o
   7   2   7     1024.75      975.96     22.85 o
   8   2   7      239.71      238.62     13.72 o
   9   2   7        0.03        6.89      4.68 o
  10   2   7     1819.24     1819.03     40.53 o
  11   2   7      770.55      857.66     33.22 o
  12   2   7       71.12       54.08     12.34 o
  13   2   7       68.19       84.11     18.75 o
   1   3   7     1034.55     1011.73     18.81 o
   2   3   7       79.31       65.74      5.85 o
   3   3   7     2362.18     2526.46     30.05 o
   4   3   7     1490.87     1335.77     18.76 o
   5   3   7      783.50      769.48     17.33 o
   6   3   7     1741.41     1782.21     29.77 o
   7   3   7     2015.22     2022.36     36.40 o
   8   3   7     2458.17     2506.53     43.39 o
   9   3   7       16.24       30.04      7.48 o
  10   3   7       14.59       19.37      9.90 o
  11   3   7       64.66       68.61     10.66 o
  12   3   7       94.07      102.11     15.17 o
  13   3   7        0.72       -0.69      6.81 o
   0   4   7     4689.92     4826.33     59.01 o
   1   4   7      565.16      515.26     12.65 o
   2   4   7      931.04      981.02     17.38 o
   3   4   7       52.16       60.57      5.86 o
   4   4   7     2630.38     2698.28     32.02 o
   5   4   7      520.01      520.89     16.28 o
   6   4   7       73.54       82.04      8.85 o
   7   4   7      436.18      440.20     17.70 o
   8   4   7      448.87      481.19     19.71 o
   9   4   7      129.31      115.85     12.25 o
  10   4   7       48.47       47.81      8.87 o
  11   4   7      310.95      278.05     21.07 o
  12   4   7      141.98      152.37     16.28 o
  13   4   7       31.33       19.88      8.56 o
   1   5   7      128.21      205.21      7.77 o
   2   5   7      348.74      358.03      9.98 o
   3   5   7      755.53      757.20     17.41 o
   4   5   7        0.38        3.35      2.70 o
   5   5   7      467.15      496.04     17.01 o
   6   5   7       14.55       20.61      4.45 o
   7   5   7     2426.48     2410.12     43.81 o
   8   5   7      278.65      271.01     17.81 o
   9   5   7       59.60       60.40      9.17 o
  10   5   7       54.44       59.67     10.21 o
  11   5   7      312.74      322.38     22.97 o
  12   5   7        8.30       10.14      6.65 o
   0   6   7     2853.28     2701.71     44.99 o
   1   6   7      243.90      301.94      9.12 o
   2   6   7      126.09      109.30     12.93 o
   3   6   7      161.21      162.87      9.90 o
   4   6   7      341.89      355.49     16.78 o
   5   6   7     2292.49     2207.30     39.23 o
   6   6   7      971.57      939.18     24.39 o
   7   6   7      347.22      317.51     23.32 o
   8   6   7      137.36      141.46     14.44 o
   9   6   7      762.73      711.83     26.80 o
  10   6   7     1014.63     1019.61     34.84 o
  11   6   7      617.56      610.55     28.58 o
  12   6   7       11.02        7.76      7.47 o
   1   7   7      113.15      101.40      6.64 o
   2   7   7      117.87       93.68      7.71 o
   3   7   7     1851.31     1783.95     32.38 o
   4   7   7     2601.93     2593.01     45.43 o
   5   7   7      465.60      451.38     18.49 o
   6   7   7      376.91      404.69     22.03 o
   7   7   7     4496.72     4598.01     66.86 o
   8   7   7      839.25      889.05     28.78 o
   9   7   7       36.42       58.43     16.52 o
  10   7   7        0.44        5.11      5.81 o
  11   7   7       27.19       43.38     16.05 o
  12   7   7       45.82       52.29     13.01 o
   0   8   7     1553.28     1354.38     36.73 o
   1   8   7        8.74       10.37      3.11 o
   2   8   7        0.92        7.57      3.42 o
   3   8   7      564.46      578.11     17.07 o
   4   8   7      536.59      570.31     21.63 o
   5   8   7      103.54      118.73     11.08 o
   6   8   7      431.89      434.09     21.37 o
   7   8   7      134.99      156.20     14.35 o
   8   8   7      855.14      804.75     27.22 o
   9   8   7        0.01        1.78      5.38 o
  10   8   7       95.88      100.68     14.02 o
  11   8   7        1.49       -2.88      6.42 o
   1   9   7      680.06      664.54     20.09 o
   2   9   7      676.87      664.77     18.81 o
   3   9   7      215.53      208.00     12.88 o
   4   9   7      443.30      449.06     21.76 o
   5   9   7      453.60      465.31     21.58 o
   6   9   7       95.79       80.79      9.76 o
   7   9   7      560.82      623.55     24.34 o
   8   9   7      234.19      225.17     17.85 o
   9   9   7      150.09      161.57     17.08 o
  10   9   7        0.54       -1.77      5.92 o
  11   9   7       10.10       -2.72     18.61 o
   0  10   7      374.86      335.41     26.76 o
   1  10   7       94.03       93.06     10.94 o
   2  10   7     1254.90     1160.27     28.76 o
   3  10   7      130.22      131.72     11.38 o
   4  10   7       17.35       23.91      5.43 o
   5  10   7      929.90      905.28     27.85 o
   6  10   7       67.41       58.92      8.95 o
   7  10   7        1.96       11.68      5.26 o
   8  10   7       31.50       35.18      7.29 o
   9  10   7      143.89      120.56     14.21 o
  10  10   7        4.40        8.36      6.76 o
   1  11   7      492.63      462.48     22.60 o
   2  11   7      576.32      550.99     30.63 o
   3  11   7      449.66      451.88     28.42 o
   4  11   7      332.81      358.61     21.97 o
   5  11   7      481.30      430.84     23.85 o
   6  11   7       14.57       24.08      6.69 o
   7  11   7     1059.76     1122.72     36.30 o
   8  11   7       10.74       23.38      7.79 o
   9  11   7        2.18        0.92      7.22 o
   0  12   7      895.16      860.50     43.65 o
   1  12   7       22.90       27.41      7.31 o
   2  12   7        4.60       23.38      7.36 o
   3  12   7       83.05       56.33     10.52 o
   4  12   7      297.78      327.16     22.47 o
   5  12   7      144.87      123.06     18.05 o
   6  12   7      319.23      332.97     23.51 o
   7  12   7       12.02       21.53      7.66 o
   8  12   7       34.05       33.45      8.22 o
   1  13   7      750.87      768.43     40.70 o
   2  13   7      323.85      362.85     25.72 o
   3  13   7      329.95      377.78     27.03 o
   4  13   7       93.70       98.14     13.61 o
   5  13   7       99.76      125.32     15.14 o
   6  13   7       96.68       86.56     12.98 o
   7  13   7      140.95      161.22     19.52 o
   0  14   7       11.59       11.56     16.64 o
   1  14   7      245.91      234.68     20.19 o
   2  14   7      617.53      595.78     33.70 o
   3  14   7      693.52      748.35     35.53 o
   4  14   7        0.76        5.01      9.94 o
   5  14   7      258.84      281.87     30.17 o
   1  15   7       27.11       39.33      9.02 o
   0   0   8    16477.56    17391.91    213.16 o
   1   0   8      125.51      162.98     11.95 o
   2   0   8      435.86      416.41     21.35 o
   3   0   8      410.05      478.68     16.12 o
   4   0   8     2045.79     2289.86     40.50 o
   5   0   8     3461.64     3330.74     53.50 o
   6   0   8     1237.50     1135.17     30.02 o
   7   0   8      137.67      141.72     13.20 o
   8   0   8      170.45      249.99     34.39 o
   9   0   8     2482.75     2236.00     58.85 o
  10   0   8      183.72      196.57     28.37 o
  11   0   8        0.04       -5.89      9.57 o
  12   0   8       32.57       49.29     15.23 o
  13   0   8      236.73      232.19     53.86 o
   1   1   8     5656.21     5623.35     47.88 o
   2   1   8      373.97      376.56     10.32 o
   3   1   8       41.71       78.17      5.19 o
   4   1   8      576.23      540.12     12.85 o
   5   1   8     2054.25     2260.44     29.47 o
   6   1   8      283.81      293.96     11.13 o
   7   1   8       37.48       49.06      6.06 o
   8   1   8        3.04        9.76      6.92 o
   9   1   8     1176.93     1251.01     33.16 o
  10   1   8      172.67      198.09     23.08 o
  11   1   8      287.92      319.08     26.43 o
  12   1   8       43.74       30.47     12.05 o
  13   1   8      140.66      196.27     23.13 o
   0   2   8       38.13       32.61      7.20 o
   1   2   8       12.30        6.60      5.07 o
   2   2   8      367.11      387.99     10.86 o
   3   2   8     2027.94     2148.00     27.19 o
   4   2   8     1790.17     1767.62     55.23 o
   5   2   8       59.82       62.64      5.35 o
   6   2   8      494.11      529.29     16.98 o
   7   2   8        1.67        5.18      4.14 o
   8   2   8       15.51       23.64      5.70 o
   9   2   8        0.08        1.68      5.56 o
  10   2   8      562.21      514.90     25.42 o
  11   2   8       92.68       89.74     13.20 o
  12   2   8        4.15        2.46     10.36 o
  13   2   8        4.27       -1.92      8.74 o
   1   3   8     4292.31     4315.47     46.20 o
   2   3   8      125.05      153.71      7.63 o
   3   3   8     1084.89     1134.20     19.61 o
   4   3   8     1107.69     1141.40     20.02 o
   5   3   8      258.39      238.55     13.26 o
   6   3   8      707.74      656.75     19.90 o
   7   3   8     1514.48     1465.47     31.55 o
   8   3   8     1727.79     1721.81     35.64 o
   9   3   8      654.68      658.40     23.04 o
  10   3   8      208.56      193.89     15.95 o
  11   3   8        1.73        2.30      6.34 o
  12   3   8        0.76        5.81      7.12 o
  13   3   8        1.61        3.28      7.97 o
   0   4   8     5293.21     6037.73     96.36 o
   1   4   8      235.70      272.18      9.84 o
   2   4   8        7.35        3.84      2.43 o
   3   4   8       49.23       59.63      5.28 o
   4   4   8      166.74      198.65     11.08 o
   5   4   8     6531.35     6318.38     68.55 o
   6   4   8     1779.98     1658.22     32.01 o
   7   4   8        0.50        0.41      5.14 o
   8   4   8        0.38       -5.00      5.26 o
   9   4   8      330.64      314.44     19.09 o
  10   4   8       72.97       68.14     10.99 o
  11   4   8       16.68        6.72      6.26 o
  12   4   8      108.69      142.06     16.78 o
   1   5   8     3320.40     3367.05     37.84 o
   2   5   8      701.92      679.89     14.86 o
   3   5   8     1598.54     1574.92     38.80 o
   4   5   8      174.13      188.79     15.04 o
   5   5   8     2295.00     2266.23     38.89 o
   6   5   8      224.71      232.03     14.44 o
   7   5   8       36.81       44.90      7.68 o
   8   5   8      552.68      527.63     21.71 o
   9   5   8      609.55      628.71     23.73 o
  10   5   8      256.21      261.36     19.37 o
  11   5   8       80.07       77.30     11.46 o
  12   5   8      135.14      154.87     16.42 o
   0   6   8      946.82      933.89     28.78 o
   1   6   8      308.67      272.22     14.52 o
   2   6   8      314.81      321.72     14.20 o
   3   6   8        3.11        4.05      2.44 o
   4   6   8      128.05      169.66     11.56 o
   5   6   8     1025.41     1020.37     25.48 o
   6   6   8     1984.44     1875.29     39.56 o
   7   6   8       31.71       22.44      6.07 o
   8   6   8       65.64       57.06      8.98 o
   9   6   8       68.37       48.92      9.14 o
  10   6   8       75.07       76.20     10.39 o
  11   6   8      151.77      160.54     16.99 o
  12   6   8       28.16       19.73      9.43 o
   1   7   8      908.76      919.34     20.24 o
   2   7   8      469.82      477.91     23.63 o
   3   7   8     1179.97     1161.02     24.10 o
   4   7   8      568.33      548.94     18.19 o
   5   7   8       20.44       14.63      5.09 o
   6   7   8     1572.05     1508.45     35.34 o
   7   7   8      511.69      547.99     23.66 o
   8   7   8        8.44       25.51      7.07 o
   9   7   8      219.74      256.08     19.68 o
  10   7   8       76.41      102.58     12.79 o
  11   7   8       34.99       30.45      8.73 o
   0   8   8      737.55      743.55     35.82 o
   1   8   8     1300.01     1289.00     28.32 o
   2   8   8     1163.83     1141.46     24.47 o
   3   8   8     1353.96     1390.11     28.77 o
   4   8   8      823.06      723.51     22.32 o
   5   8   8     2429.96     2466.38     45.17 o
   6   8   8       24.03       23.56      6.18 o
   7   8   8      196.83      219.35     16.90 o
   8   8   8       80.15       99.71     13.34 o
   9   8   8      626.87      653.86     27.53 o
  10   8   8        0.08        5.95      7.02 o
  11   8   8       46.23       37.03      9.42 o
   1   9   8     1243.71     1124.55     28.86 o
   2   9   8     1147.72     1109.90     26.37 o
   3   9   8       86.79       61.06      8.47 o
   4   9   8      300.12      318.82     17.95 o
   5   9   8      237.22      271.22     17.82 o
   6   9   8       70.24       84.15     10.34 o
   7   9   8      417.61      409.55     22.99 o
   8   9   8       10.86        7.66      5.56 o
   9   9   8      209.32      220.36     18.24 o
  10   9   8       38.65       34.54      9.29 o
   0  10   8      233.64      233.40     22.72 o
   1  10   8      149.82      158.80     14.14 o
   2  10   8     1173.19     1132.01     33.55 o
   3  10   8      114.62      100.88     11.24 o
   4  10   8       20.62       19.44      7.26 o
   5  10   8     1505.19     1524.29     38.83 o
   6  10   8      609.02      599.26     24.92 o
   7  10   8      283.39      319.83     21.13 o
   8  10   8        3.88        7.85      5.93 o
   9  10   8      371.19      423.26     27.59 o
   1  11   8      384.81      350.52     21.60 o
   2  11   8       14.23       14.25      6.46 o
   3  11   8       35.13       41.30      9.24 o
   4  11   8      160.88      208.00     17.54 o
   5  11   8      121.89      136.61     14.40 o
   6  11   8      164.65      159.27     15.77 o
   7  11   8      592.06      685.29     26.99 o
   8  11   8        3.06        5.86      8.09 o
   9  11   8       38.50       44.91     12.02 o
   0  12   8      280.06      290.46     31.63 o
   1  12   8      325.94      321.02     21.34 o
   2  12   8      509.91      511.62     28.72 o
   3  12   8      152.40      173.41     16.64 o
   4  12   8      301.67      301.00     26.40 o
   5  12   8      555.52      608.68     28.83 o
   6  12   8      136.58      148.59     14.30 o
   7  12   8      179.90      157.39     17.96 o
   1  13   8      257.72      263.79     21.90 o
   2  13   8      621.52      611.21     33.17 o
   3  13   8        0.18        8.78      7.06 o
   4  13   8       84.75       86.79     13.81 o
   5  13   8      352.18      407.10     29.33 o
   6  13   8        3.96       -2.32      6.58 o
   0  14   8      302.43      312.26     63.99 o
   1  14   8       95.67       96.54     12.95 o
   2  14   8      176.55      168.88     20.00 o
   3  14   8      126.42      111.71     24.19 o
   4  14   8       17.66       30.93     11.76 o
   1   1   9     1687.78     1748.23     21.33 o
   2   1   9     2473.54     2710.62     30.55 o
   3   1   9      298.18      265.56      8.77 o
   4   1   9     5159.43     4933.98     47.75 o
   5   1   9        0.01        1.79      2.35 o
   6   1   9     3957.17     3936.91     51.79 o
   7   1   9       14.70        8.96      4.35 o
   8   1   9      474.32      446.12     18.94 o
   9   1   9        3.80       18.24      8.55 o
  10   1   9       91.42      104.39     16.01 o
  11   1   9        8.26        7.28     12.05 o
  12   1   9        7.85       -3.06      8.94 o
  13   1   9       22.83       18.13      9.56 o
   0   2   9     3211.54     3070.83     50.89 o
   1   2   9      301.02      346.83     10.52 o
   2   2   9      680.67      683.53     14.82 o
   3   2   9      345.37      384.52     11.79 o
   4   2   9       24.59       13.37      3.65 o
   5   2   9       79.30       88.68      8.41 o
   6   2   9      400.50      382.39     16.21 o
   7   2   9      329.74      344.28     16.60 o
   8   2   9     1456.47     1369.32     32.51 o
   9   2   9       11.39       12.34      6.16 o
  10   2   9      977.56      985.52     36.26 o
  11   2   9       64.88       60.30     12.05 o
  12   2   9       50.14       59.35     13.03 o
  13   2   9       23.62        1.02      8.71 o
   1   3   9     1752.78     1845.43     28.35 o
   2   3   9     2475.65     2437.75     31.45 o
   3   3   9      964.56      987.60     19.12 o
   4   3   9    16379.60    16439.95    185.60 o
   5   3   9      380.42      344.07     15.95 o
   6   3   9     2128.45     2082.71     38.27 o
   7   3   9      386.19      356.64     18.30 o
   8   3   9     1468.68     1314.81     32.17 o
   9   3   9      225.20      231.69     16.98 o
  10   3   9      414.26      426.57     24.57 o
  11   3   9        8.67       -0.07      5.84 o
  12   3   9        4.27        8.80      7.80 o
   0   4   9     2280.30     2422.80     39.40 o
   1   4   9       38.37       42.85      4.71 o
   2   4   9      724.22      816.29     16.90 o
   3   4   9     1012.54      973.10     20.99 o
   4   4   9      253.25      251.04     14.21 o
   5   4   9        0.40        0.13      3.22 o
   6   4   9       29.15       23.57      4.95 o
   7   4   9       68.67       76.33      9.50 o
   8   4   9      418.70      458.05     21.37 o
   9   4   9      161.79      187.72     15.90 o
  10   4   9       38.90       43.28      8.17 o
  11   4   9       12.59       20.96      6.86 o
  12   4   9       10.72        4.05      9.80 o
   1   5   9     2746.30     2892.58     33.94 o
   2   5   9     1456.09     1444.70     26.10 o
   3   5   9      238.82      191.25     13.28 o
   4   5   9      679.40      676.95     20.75 o
   5   5   9        6.80       -2.64      2.97 o
   6   5   9      985.11      935.87     25.70 o
   7   5   9     1060.01     1052.92     28.42 o
   8   5   9      595.77      574.25     21.90 o
   9   5   9        2.61       12.85      5.91 o
  10   5   9      411.46      466.65     25.35 o
  11   5   9       21.10       29.35      7.34 o
  12   5   9      321.97      342.28     28.10 o
   0   6   9      801.83      828.33     26.05 o
   1   6   9      180.10      216.56     12.25 o
   2   6   9      532.88      493.06     16.73 o
   3   6   9       31.11       29.35      4.83 o
   4   6   9     1462.80     1466.77     31.45 o
   5   6   9      325.23      322.54     19.40 o
   6   6   9      116.71      145.60     12.35 o
   7   6   9      345.15      387.64     20.28 o
   8   6   9      725.22      728.88     25.81 o
   9   6   9       71.70       61.61      9.46 o
  10   6   9      470.91      523.19     27.43 o
  11   6   9       24.36       22.36      7.27 o
   1   7   9       83.05      106.61      9.15 o
   2   7   9      143.42      165.13     12.24 o
   3   7   9        4.34        5.23      3.24 o
   4   7   9     2294.58     2222.74     47.58 o
   5   7   9     2056.64     1972.66     40.71 o
   6   7   9     1169.61     1209.59     32.77 o
   7   7   9       45.54       46.19      8.69 o
   8   7   9      336.76      375.30     22.73 o
   9   7   9      187.37      184.04     16.71 o
  10   7   9      336.45      381.00     24.87 o
  11   7   9        1.11        9.87      6.81 o
   0   8   9     3712.82     3771.82     78.81 o
   1   8   9      266.62      265.66     15.17 o
   2   8   9        8.88        5.84      4.04 o
   3   8   9       16.79       18.36      5.52 o
   4   8   9      493.71      469.65     18.43 o
   5   8   9      280.06      322.24     20.67 o
   6   8   9       79.40       56.73      9.04 o
   7   8   9        2.50        9.13      5.95 o
   8   8   9      580.14      526.90     25.95 o
   9   8   9        2.48        5.09      6.89 o
  10   8   9      179.09      210.24     17.65 o
   1   9   9      105.27       98.95     10.55 o
   2   9   9     1547.17     1536.86     36.20 o
   3   9   9        0.01        1.46      4.95 o
   4   9   9      647.16      649.94     24.19 o
   5   9   9       49.01       38.92      8.84 o
   6   9   9       69.57       73.05      9.79 o
   7   9   9      338.48      322.90     21.18 o
   8   9   9      543.73      517.20     25.57 o
   9   9   9        1.96        9.27      7.78 o
  10   9   9      215.05      262.76     23.93 o
   0  10   9     1219.58     1211.93     44.63 o
   1  10   9       19.86       11.74      5.43 o
   2  10   9     1349.73     1338.05     41.18 o
   3  10   9        0.05       -2.15      4.32 o
   4  10   9       57.90       29.40      7.68 o
   5  10   9      281.11      432.90     73.88 o
   6  10   9      865.55      896.32     31.10 o
   7  10   9        6.74       11.30      6.38 o
   8  10   9      410.51      434.66     24.56 o
   9  10   9        0.54        6.62      7.39 o
   1  11   9       74.23       88.36     10.50 o
   2  11   9       59.50       56.07      9.97 o
   3  11   9      261.45      211.78     27.95 o
   4  11   9      344.26      365.11     23.32 o
   5  11   9      465.04      422.43     24.71 o
   6  11   9      322.78      304.44     21.95 o
   7  11   9       98.58      109.11     13.38 o
   8  11   9      163.24      209.97     21.48 o
   0  12   9      392.62      358.16     32.51 o
   1  12   9       72.01       70.25     10.93 o
   2  12   9       24.48        2.50      6.52 o
   3  12   9        4.69       -5.38      5.38 o
   4  12   9        9.96        8.01      6.69 o
   5  12   9      191.78      218.96     21.97 o
   6  12   9       63.70       50.89      9.85 o
   7  12   9        9.63        9.61      8.24 o
   1  13   9       97.41       97.90     17.16 o
   2  13   9      465.23      509.94     31.72 o
   3  13   9        6.93       -3.77      6.41 o
   4  13   9       41.21       42.16      9.74 o
   5  13   9       71.39       75.42     12.78 o
   0  14   9      153.32      135.95     35.79 o
   1  14   9        1.24        5.42      7.04 o
   2  14   9      369.53      367.34     35.11 o
   3  14   9       28.95       12.84      9.45 o
   0   0  10     1126.46     1303.29     38.10 o
   1   0  10     2681.99     2830.85     42.54 o
   2   0  10     8958.53     9498.56    107.44 o
   3   0  10     1241.56     1206.47     31.27 o
   4   0  10       23.97       26.92      6.20 o
   5   0  10     8109.69     8429.42    115.41 o
   6   0  10      161.55      175.00     17.00 o
   7   0  10        2.36       23.54     17.96 o
   8   0  10     1633.29     1567.37     58.77 o
   9   0  10       89.44      151.21     31.66 o
  10   0  10       37.56       25.18     21.83 o
  11   0  10      206.74      180.89     30.40 o
  12   0  10      258.55      209.03     32.17 o
   1   1  10       70.52       55.97      4.64 o
   2   1  10      319.45      301.65     10.31 o
   3   1  10       57.70       92.75      6.88 o
   4   1  10     3767.18     3718.45     54.06 o
   5   1  10       99.63      121.31      8.92 o
   6   1  10      388.07      402.58     19.18 o
   7   1  10        1.46        8.96      5.24 o
   8   1  10      378.38      348.78     24.11 o
   9   1  10      945.35      981.81     36.96 o
  10   1  10      102.04      114.88     15.76 o
  11   1  10      169.33      179.60     19.79 o
  12   1  10       11.59       10.03     17.41 o
   0   2  10      562.28      579.70     18.04 o
   1   2  10       73.99       90.38      6.80 o
   2   2  10      121.77      139.57      8.00 o
   3   2  10       35.15       21.18      3.54 o
   4   2  10      209.98      237.19     11.50 o
   5   2  10      394.60      424.26     15.78 o
   6   2  10        0.20        6.66      3.92 o
   7   2  10     1337.47     1245.27     28.66 o
   8   2  10      283.75      261.30     18.71 o
   9   2  10      458.28      501.00     29.35 o
  10   2  10       67.06       76.96     13.52 o
  11   2  10       50.37       43.95     11.24 o
  12   2  10        0.01       -2.12      7.03 o
   1   3  10        8.05        7.25      3.25 o
   2   3  10      380.69      368.40     12.68 o
   3   3  10     1548.63     1629.73     26.34 o
   4   3  10     2178.54     2081.25     35.99 o
   5   3  10      742.89      757.63     20.55 o
   6   3  10      292.99      284.67     16.74 o
   7   3  10     1115.62     1049.62     28.01 o
   8   3  10       40.61       36.37      7.45 o
   9   3  10      368.96      417.56     22.30 o
  10   3  10       95.91      111.78     15.92 o
  11   3  10      107.00      105.33     15.34 o
  12   3  10       24.63       21.42      9.39 o
   0   4  10        0.22        3.26      4.08 o
   1   4  10     1660.02     1615.27     27.83 o
   2   4  10      410.08      454.77     13.41 o
   3   4  10      813.69      792.35     19.82 o
   4   4  10        1.11        3.19      3.88 o
   5   4  10     5097.64     5209.51     67.96 o
   6   4  10      330.15      343.75     18.73 o
   7   4  10     1458.88     1394.33     34.22 o
   8   4  10      527.80      536.89     22.10 o
   9   4  10      262.40      293.75     19.51 o
  10   4  10       14.15       10.04      6.32 o
  11   4  10      279.64      281.74     25.47 o
  12   4  10      151.46      125.71     17.66 o
   1   5  10     1295.58     1329.40     25.12 o
   2   5  10      438.96      419.54     18.89 o
   3   5  10      384.61      390.69     27.14 o
   4   5  10     2260.90     2237.95     39.62 o
   5   5  10       51.67       52.27      9.39 o
   6   5  10     2372.67     2439.60     44.85 o
   7   5  10      533.20      525.87     21.09 o
   8   5  10       66.44       61.85      9.48 o
   9   5  10      597.31      595.27     24.32 o
  10   5  10       22.85       26.95      7.25 o
  11   5  10       50.74       70.71     11.52 o
   0   6  10       35.47       29.43      6.44 o
   1   6  10      589.24      532.19     16.93 o
   2   6  10       22.44       24.95      5.44 o
   3   6  10      149.55      159.28     12.80 o
   4   6  10      202.64      173.36     17.86 o
   5   6  10      169.54      163.26     12.96 o
   6   6  10       95.34      102.52     11.08 o
   7   6  10       17.40        9.62      5.98 o
   8   6  10      247.82      278.51     19.19 o
   9   6  10      150.88      179.98     16.48 o
  10   6  10        0.57        7.54      5.76 o
  11   6  10       20.98       23.44      7.15 o
   1   7  10       53.15       46.34      6.39 o
   2   7  10      658.33      631.37     19.79 o
   3   7  10     1229.24     1115.63     47.10 o
   4   7  10      549.22      531.63     21.83 o
   5   7  10      612.63      598.55     21.15 o
   6   7  10      326.56      378.13     20.74 o
   7   7  10       43.79       50.99      8.76 o
   8   7  10       18.91       22.28      7.09 o
   9   7  10       60.41       47.55      8.97 o
  10   7  10      190.84      188.77     17.20 o
  11   7  10       20.98       17.27     10.96 o
   0   8  10       10.40        5.22      7.09 o
   1   8  10       35.33       45.78      7.03 o
   2   8  10        0.22       -3.36      3.84 o
   3   8  10     1478.49     1392.93     37.39 o
   4   8  10        3.35       21.95      6.38 o
   5   8  10     1779.51     1810.80     40.10 o
   6   8  10       19.29       20.30      8.61 o
   7   8  10        7.72        4.64      5.73 o
   8   8  10      238.93      228.24     17.85 o
   9   8  10      401.01      427.01     26.31 o
  10   8  10       71.81       89.06     12.19 o
   1   9  10      983.56      938.48     31.36 o
   2   9  10      469.72      444.15     21.80 o
   3   9  10      225.77      182.10     15.66 o
   4   9  10        0.20       -2.34      4.84 o
   5   9  10       65.53       59.61      9.52 o
   6   9  10        0.47        0.88      5.34 o
   7   9  10      192.23      172.71     16.34 o
   8   9  10       40.16       36.49      8.38 o
   9   9  10      432.68      446.51     27.18 o
   0  10  10       44.71       18.09     12.94 o
   1  10  10      260.61      278.28     23.16 o
   2  10  10        7.10        3.37      5.31 o
   3  10  10       23.77       20.67      7.52 o
   4  10  10        0.96       -0.92      5.53 o
   5  10  10      124.57      127.88     12.92 o
   6  10  10      128.48      115.61     13.79 o
   7  10  10      105.43       89.01     11.48 o
   8  10  10        8.50       -1.30      6.93 o
   1  11  10        0.74        1.71      5.01 o
   2  11  10       11.79       19.70      6.92 o
   3  11  10       38.95       46.75      9.31 o
   4  11  10      112.18      103.49     15.01 o
   5  11  10      394.71      359.33     24.54 o
   6  11  10      100.52       87.26     11.91 o
   7  11  10      413.42      415.10     28.20 o
   0  12  10      119.64      127.53     20.22 o
   1  12  10       13.06       27.78      7.16 o
   2  12  10      474.41      474.36     29.83 o
   3  12  10      410.47      432.54     29.54 o
   4  12  10      239.21      210.88     22.95 o
   5  12  10      372.43      387.61     31.00 o
   6  12  10       10.19       10.40      7.20 o
   1  13  10      363.52      383.55     30.06 o
   2  13  10        8.28       11.89      7.35 o
   3  13  10      138.72      109.23     14.44 o
   4  13  10        0.57       -6.63      6.63 o
   0  14  10       40.45       23.58     10.98 o
   1  14  10      112.62       94.54     14.20 o
   1   1  11     1544.77     1574.76     24.70 o
   2   1  11       53.17       46.39      5.06 o
   3   1  11        2.76        3.06      3.69 o
   4   1  11      567.97      561.48     16.84 o
   5   1  11      559.20      536.17     19.15 o
   6   1  11      183.45      222.77     15.79 o
   7   1  11     1598.99     1572.80     40.52 o
   8   1  11       32.78       36.83      9.71 o
   9   1  11      276.53      271.42     24.27 o
  10   1  11       13.78       18.23      8.99 o
  11   1  11       71.74       69.42     12.88 o
  12   1  11        0.36       17.38      8.96 o
   0   2  11     6476.95     6242.98     93.08 o
   1   2  11     1884.77     1901.59     28.91 o
   2   2  11        0.77       10.27      4.98 o
   3   2  11     2290.75     2138.88     30.50 o
   4   2  11      331.16      358.36     14.51 o
   5   2  11     3151.60     3112.28     45.60 o
   6   2  11     2066.31     1892.16     38.04 o
   7   2  11       40.79       51.95      9.56 o
   8   2  11       42.94       55.82     11.60 o
   9   2  11      137.15      161.01     21.18 o
  10   2  11     1791.95     1707.37     48.24 o
  11   2  11       24.25       62.89     13.46 o
  12   2  11        5.73        4.00     12.27 o
   1   3  11      294.87      308.80     21.22 o
   2   3  11     2331.59     2259.59     31.47 o
   3   3  11      115.42      111.03      8.94 o
   4   3  11       99.23      114.97      9.50 o
   5   3  11        4.19        9.23      3.79 o
   6   3  11     1352.08     1308.20     30.89 o
   7   3  11      206.19      212.53     15.58 o
   8   3  11      937.71      897.00     31.10 o
   9   3  11      257.04      232.53     21.77 o
  10   3  11        5.07       -0.39      9.88 o
  11   3  11      125.99      119.78     17.23 o
  12   3  11        5.94       -4.36      9.19 o
   0   4  11     2891.25     2986.33     54.95 o
   1   4  11        2.84       11.26      3.76 o
   2   4  11        0.35       -2.60      2.88 o
   3   4  11       46.73       59.49      6.61 o
   4   4  11       68.76       81.99      8.81 o
   5   4  11      698.71      699.07     21.88 o
   6   4  11      710.29      691.94     23.27 o
   7   4  11       71.10       75.47     10.24 o
   8   4  11        0.37       -2.41      5.23 o
   9   4  11       31.11       22.75      7.47 o
  10   4  11       29.22       48.73     10.12 o
  11   4  11        9.95       12.00      8.97 o
   1   5  11      182.77      181.94     12.18 o
   2   5  11        7.52       12.46      3.83 o
   3   5  11      130.49      139.39     12.34 o
   4   5  11       73.19       74.30      8.94 o
   5   5  11     2279.34     2166.80     45.82 o
   6   5  11        4.39       -4.22      4.22 o
   7   5  11      437.66      467.10     23.57 o
   8   5  11       87.88      108.23     12.56 o
   9   5  11       46.02       47.04     10.85 o
  10   5  11      145.77      163.40     17.18 o
  11   5  11       34.48       20.05      8.33 o
   0   6  11     3571.12     3443.70     71.94 o
   1   6  11      381.54      378.82     15.73 o
   2   6  11       61.53       36.58      8.39 o
   3   6  11     2027.51     1954.77     40.44 o
   4   6  11      457.54      445.93     37.38 o
   5   6  11     5735.21     5772.49     94.82 o
   6   6  11      121.02      101.51     15.57 o
   7   6  11      245.28      211.57     23.63 o
   8   6  11      354.31      343.43     21.55 o
   9   6  11      170.03      180.06     16.72 o
  10   6  11      410.95      481.07     27.90 o
  11   6  11      123.57      100.50     18.87 o
   1   7  11       64.78       77.16      9.49 o
   2   7  11      976.92      964.05     25.06 o
   3   7  11     1105.79     1094.65     30.53 o
   4   7  11      902.72      930.76     29.91 o
   5   7  11      235.95      231.51     30.81 o
   6   7  11     1317.48     1317.19     40.41 o
   7   7  11      450.85      511.59     27.94 o
   8   7  11      403.41      400.05     24.40 o
   9   7  11      273.12      257.00     20.29 o
  10   7  11       23.52       21.14      7.73 o
   0   8  11       10.34        2.84      6.95 o
   1   8  11       67.08       64.00      9.55 o
   2   8  11      746.28      710.76     30.47 o
   3   8  11      332.94      304.32     26.92 o
   4   8  11     2086.10     1935.20     59.32 o
   5   8  11        4.71        1.04      5.37 o
   6   8  11       51.85       50.75     10.56 o
   7   8  11      335.90      331.05     23.94 o
   8   8  11       89.19       92.00     12.80 o
   9   8  11      154.27      162.87     16.35 o
   1   9  11      459.49      471.47     32.62 o
   2   9  11       92.27       83.78     10.70 o
   3   9  11       40.12       24.13      7.33 o
   4   9  11      587.97      553.22     24.12 o
   5   9  11       81.74       55.87      9.31 o
   6   9  11        4.54       -2.23      5.69 o
   7   9  11       12.01        8.61      6.91 o
   8   9  11       32.65       43.17     10.83 o
   9   9  11       65.76       62.61     12.96 o
   0  10  11       40.56       37.66     11.39 o
   1  10  11      140.21      142.04     13.35 o
   2  10  11       24.74       17.72      7.06 o
   3  10  11      317.26      300.37     22.71 o
   4  10  11       20.19       11.78      7.17 o
   5  10  11      754.46      770.40     30.40 o
   6  10  11      332.01      350.82     23.51 o
   7  10  11       21.72       28.83      9.13 o
   8  10  11       88.25       72.40     11.93 o
   1  11  11      570.01      550.16     27.44 o
   2  11  11       69.44       36.04      8.74 o
   3  11  11      181.70      152.10     19.82 o
   4  11  11      692.58      696.92     42.18 o
   5  11  11        2.91       -4.83     11.61 o
   6  11  11      238.49      232.66     19.82 o
   7  11  11      438.05      434.32     26.50 o
   0  12  11       70.50       70.85     13.62 o
   1  12  11       44.19       54.62      9.59 o
   2  12  11       12.28       17.33      6.77 o
   3  12  11        0.01       -2.61      6.74 o
   4  12  11      173.06      129.55     21.11 o
   5  12  11        1.72       -6.24      6.24 o
   1  13  11       94.29       86.89     12.70 o
   2  13  11      575.84      550.75     31.46 o
   3  13  11        0.16       -0.21      6.13 o
   0   0  12     3261.20     3306.00     71.24 o
   1   0  12      255.27      255.77     15.77 o
   2   0  12      316.39      304.76     20.13 o
   3   0  12       23.79       22.13      5.72 o
   4   0  12      214.21      270.73     47.45 o
   5   0  12      218.48      282.43     36.31 o
   6   0  12     2856.03     2733.81     75.43 o
   7   0  12       15.42       31.98     12.28 o
   8   0  12     2231.45     2174.46     71.41 o
   9   0  12      369.15      452.49     40.37 o
  10   0  12       25.82        9.36     11.15 o
  11   0  12      185.17      237.79     39.56 o
   1   1  12      227.13      231.72     10.51 o
   2   1  12     1743.15     1678.84     26.45 o
   3   1  12      751.62      719.21     21.74 o
   4   1  12     1275.90     1246.31     26.36 o
   5   1  12       76.02       88.49     10.00 o
   6   1  12       20.01       31.10      9.17 o
   7   1  12      325.11      389.97     24.10 o
   8   1  12      649.86      500.94     25.41 o
   9   1  12      351.37      381.99     27.67 o
  10   1  12      186.29      194.02     20.59 o
  11   1  12        1.06        2.58      7.68 o
   0   2  12      162.26      219.51     18.32 o
   1   2  12      111.47      142.49      9.85 o
   2   2  12      186.67      209.63     12.59 o
   3   2  12      357.88      377.34     12.90 o
   4   2  12       64.49       80.46      7.98 o
   5   2  12      185.49      188.24     15.77 o
   6   2  12      163.71      182.67     16.52 o
   7   2  12      227.78      247.98     19.50 o
   8   2  12      185.26      163.17     18.89 o
   9   2  12      443.67      436.13     28.48 o
  10   2  12       10.65       14.94      8.15 o
  11   2  12       11.29       11.46      8.07 o
   1   3  12       27.56       36.52      6.88 o
   2   3  12      684.48      632.74     17.76 o
   3   3  12      496.40      524.52     18.55 o
   4   3  12     1391.31     1367.06     29.06 o
   5   3  12      808.10      805.80     22.68 o
   6   3  12     1129.10     1097.28     31.33 o
   7   3  12      322.20      346.18     21.80 o
   8   3  12      133.08      126.15     16.96 o
   9   3  12       47.86       65.14     12.29 o
  10   3  12       15.06       20.95      9.21 o
  11   3  12       27.15       43.06     12.02 o
   0   4  12     3784.46     3655.70     69.13 o
   1   4  12      807.85      808.01     22.49 o
   2   4  12     1481.99     1415.19     59.29 o
   3   4  12      945.76      969.39     28.10 o
   4   4  12      268.84      290.77     18.21 o
   5   4  12        9.96       17.42      5.38 o
   6   4  12     2088.62     2039.28     43.73 o
   7   4  12      152.33      172.51     16.42 o
   8   4  12     1333.14     1442.86     50.52 o
   9   4  12       54.94       18.56     11.89 o
  10   4  12       22.71       36.75     10.48 o
  11   4  12       86.15       69.34     14.94 o
   1   5  12      953.15      930.56     24.65 o
   2   5  12      629.87      580.81     22.85 o
   3   5  12       77.23       62.12     11.63 o
   4   5  12      890.27      844.24     27.00 o
   5   5  12      455.16      412.20     50.44 o
   6   5  12      117.97      106.51     11.53 o
   7   5  12      300.96      324.73     20.89 o
   8   5  12        1.04        1.53      5.81 o
   9   5  12      411.54      469.02     26.90 o
  10   5  12        1.22        2.05      7.77 o
   0   6  12      623.45      609.19     49.22 o
   1   6  12       68.34       49.37      7.44 o
   2   6  12      206.54      180.46     14.95 o
   3   6  12       99.92       84.79     11.35 o
   4   6  12      132.82      104.44     12.75 o
   5   6  12      444.22      446.16     61.81 o
   6   6  12      184.45      149.13     16.62 o
   7   6  12      263.64      204.96     26.57 o
   8   6  12        0.44       -3.33      5.15 o
   9   6  12       63.78       55.58     11.66 o
  10   6  12       32.21       24.00      9.20 o
   1   7  12      112.38       89.37     10.82 o
   2   7  12      649.08      665.50     23.69 o
   3   7  12      391.91      372.42     21.11 o
   4   7  12      614.77      589.37     25.10 o
   5   7  12       25.30       14.53      7.22 o
   6   7  12        2.02       14.17      6.13 o
   7   7  12      310.68      300.82     37.47 o
   8   7  12      102.76       87.64     13.66 o
   9   7  12      191.45      177.26     32.28 o
  10   7  12      138.00      143.68     24.55 o
   0   8  12     3718.61     3636.18     89.94 o
   1   8  12       17.66       14.97      5.86 o
   2   8  12     1747.55     1621.82     80.10 o
   3   8  12        7.21        9.59      5.19 o
   4   8  12        3.12        0.91      4.99 o
   5   8  12      214.84      194.38     24.08 o
   6   8  12       23.69       31.14      7.75 o
   7   8  12      123.66       89.63     17.03 o
   8   8  12      352.44      300.85     42.98 o
   9   8  12        9.58       21.08      9.67 o
   1   9  12       25.69       30.23      6.95 o
   2   9  12      394.52      403.80     25.74 o
   3   9  12      320.64      417.43     71.47 o
   4   9  12      844.13      798.73     35.93 o
   5   9  12       84.15       67.92     12.47 o
   6   9  12      373.42      324.60     35.39 o
   7   9  12      883.68      800.54     98.79 o
   8   9  12        7.46       -3.56      9.17 o
   0  10  12      214.65      192.95     22.61 o
   1  10  12      135.02      106.93     13.54 o
   2  10  12       25.49       21.37      6.84 o
   3  10  12      193.84      134.71     13.96 o
   4  10  12      256.67      207.55     27.30 o
   5  10  12      186.65      184.74     27.14 o
   6  10  12       10.89       -3.57      6.75 o
   7  10  12       82.53       17.72     13.44 o
   1  11  12       28.19       29.90      7.68 o
   2  11  12      105.43       95.00     12.37 o
   3  11  12       99.28       74.10     12.22 o
   4  11  12      168.27      139.45     15.53 o
   5  11  12       16.86        9.18      7.99 o
   6  11  12      213.54      180.10     21.66 o
   0  12  12      566.11      536.32     35.95 o
   1  12  12       75.30       62.50     11.47 o
   2  12  12        0.87        1.51      6.62 o
   3  12  12       44.40       49.28      9.36 o
   4  12  12        6.58        5.30      8.87 o
   1  13  12       96.55       98.70     16.43 o
   1   1  13      546.27      539.16     17.48 o
   2   1  13      520.11      500.05     16.87 o
   3   1  13      517.02      565.58     19.71 o
   4   1  13       99.85      112.59     11.04 o
   5   1  13      232.50      239.69     18.24 o
   6   1  13       24.82       27.65      7.59 o
   7   1  13      654.72      671.82     29.04 o
   8   1  13      194.65      207.77     19.22 o
   9   1  13      238.83      259.33     23.63 o
  10   1  13      117.46      182.13     20.81 o
  11   1  13        4.34       11.24      9.89 o
   0   2  13      356.24      339.80     21.68 o
   1   2  13       25.61       33.28      4.89 o
   2   2  13     2538.20     2615.22     43.88 o
   3   2  13     4325.94     4127.73     68.17 o
   4   2  13      551.60      577.76     20.94 o
   5   2  13      567.61      576.47     22.49 o
   6   2  13     3200.26     2840.25     49.26 o
   7   2  13       19.19       28.70      9.30 o
   8   2  13      563.88      532.76     30.30 o
   9   2  13        0.80       -1.37      8.44 o
  10   2  13      146.09      160.99     19.49 o
  11   2  13      381.36      430.42     30.06 o
   1   3  13     3068.30     3174.59     47.38 o
   2   3  13      507.64      517.52     18.94 o
   3   3  13     2042.14     2019.45     38.45 o
   4   3  13       33.15       55.17      8.17 o
   5   3  13        0.55        5.52      6.26 o
   6   3  13      267.38      295.78     22.10 o
   7   3  13      969.30     1038.24     32.43 o
   8   3  13       61.44       54.71     11.47 o
   9   3  13      143.93      161.86     19.10 o
  10   3  13      232.46      210.94     22.30 o
   0   4  13     2802.22     2723.71     61.70 o
   1   4  13       87.10       75.19     11.73 o
   2   4  13      135.57      126.71     14.52 o
   3   4  13       43.60       44.25      7.82 o
   4   4  13     1849.64     1703.73     38.09 o
   5   4  13       22.28       25.60      7.55 o
   6   4  13      405.10      377.36     29.08 o
   7   4  13       24.54       24.81      7.75 o
   8   4  13       46.82       30.56      8.53 o
   9   4  13      271.18      273.98     24.47 o
  10   4  13      207.51      173.86     19.93 o
   1   5  13     2192.72     2080.57     41.54 o
   2   5  13       68.75       59.80      8.87 o
   3   5  13       69.66       80.91     10.76 o
   4   5  13        8.88        9.45      5.51 o
   5   5  13       69.54       81.53     11.76 o
   6   5  13       45.92       58.20      9.84 o
   7   5  13      445.02      452.76     28.32 o
   8   5  13        7.29       18.09      7.94 o
   9   5  13      185.19      196.38     20.34 o
  10   5  13       89.20       68.55     16.32 o
   0   6  13        3.13        4.56      7.43 o
   1   6  13       29.55       23.89      6.22 o
   2   6  13       49.58       54.58      7.69 o
   3   6  13     1041.09     1063.16     31.14 o
   4   6  13     1113.80     1109.10     33.02 o
   5   6  13      328.37      298.65     35.45 o
   6   6  13      389.63      392.07     23.38 o
   7   6  13       14.94        5.36      7.62 o
   8   6  13      715.86      568.30     87.38 o
   9   6  13      116.02       65.06     20.15 o
   1   7  13      424.67      452.85     22.01 o
   2   7  13      370.83      398.42     35.70 o
   3   7  13      126.75      106.01     12.09 o
   4   7  13       49.71       46.63      9.71 o
   5   7  13        0.32       -1.10      5.47 o
   6   7  13      176.15      130.22     17.20 o
   7   7  13      459.48      537.97     30.88 o
   8   7  13      235.00      180.85     39.58 o
   9   7  13      176.42      136.73     23.94 o
   0   8  13     1502.44     1524.42    104.66 o
   1   8  13       69.85       76.97     10.25 o
   2   8  13       61.82       56.87      9.47 o
   3   8  13      641.44      663.71     31.30 o
   4   8  13      493.35      450.79     40.79 o
   5   8  13        6.54       16.13      6.76 o
   6   8  13       50.61       43.75     10.00 o
   7   8  13      547.67      498.13     68.97 o
   8   8  13       14.17       28.87     11.61 o
   1   9  13     1478.87     1434.58     43.51 o
   2   9  13       98.85       77.69     10.90 o
   3   9  13      175.25      120.79     20.58 o
   4   9  13      351.77      305.82     42.35 o
   5   9  13       76.51       67.18     10.37 o
   6   9  13      149.75       96.56     13.91 o
   7   9  13       12.72       18.99      7.33 o
   0  10  13        0.39       -6.24      6.91 o
   1  10  13        9.36        6.72      5.65 o
   2  10  13       91.44       92.28     12.17 o
   3  10  13      506.69      445.13     27.13 o
   4  10  13       84.01       54.19     10.33 o
   5  10  13      258.63      220.03     29.58 o
   6  10  13        3.46        6.24      6.42 o
   1  11  13       64.48       48.25      8.69 o
   2  11  13       37.20       33.71      7.94 o
   3  11  13       59.69       50.53      9.67 o
   4  11  13       44.61       36.29      9.89 o
   5  11  13       61.25       54.35     11.64 o
   0  12  13      461.75      439.12     69.22 o
   1  12  13       13.58       11.67      7.60 o
   2  12  13        6.26       -0.31      7.91 o
   3  12  13        4.01       -5.69      6.16 o
   0   0  14       46.16       50.19     14.66 o
   1   0  14     1202.33     1173.06     39.30 o
   2   0  14       38.14       50.03     10.09 o
   3   0  14     1097.94     1022.35     40.21 o
   4   0  14      108.32      172.71     24.87 o
   5   0  14       49.76       88.27     20.19 o
   6   0  14       68.97      119.16     21.90 o
   7   0  14      510.71      496.84     37.29 o
   8   0  14        2.86        3.99     10.62 o
   9   0  14      205.31      193.99     30.45 o
  10   0  14       13.48       33.63     16.66 o
   1   1  14      354.73      369.95     19.25 o
   2   1  14     1262.94     1171.17     26.75 o
   3   1  14      757.57      828.29     26.57 o
   4   1  14       45.96       42.71      8.62 o
   5   1  14      210.80      237.41     19.82 o
   6   1  14      255.24      259.37     20.74 o
   7   1  14      741.42      810.00     31.18 o
   8   1  14       54.89       71.15     12.09 o
   9   1  14       38.36       51.18     11.58 o
  10   1  14        2.38       12.32     11.07 o
   0   2  14       10.64       20.42      6.81 o
   1   2  14      534.65      549.64     19.10 o
   2   2  14      157.13      181.70     14.25 o
   3   2  14      292.75      266.25     18.91 o
   4   2  14     1003.15      952.54     29.70 o
   5   2  14      307.04      334.78     25.84 o
   6   2  14      148.70      184.62     19.79 o
   7   2  14      257.77      254.14     22.20 o
   8   2  14        8.73        6.39      7.89 o
   9   2  14       31.26       41.72     12.09 o
  10   2  14        0.86       -0.08      8.52 o
   1   3  14       94.88      106.34     11.21 o
   2   3  14      696.38      635.83     22.92 o
   3   3  14      421.79      487.50     25.02 o
   4   3  14      619.24      585.37     24.10 o
   5   3  14      475.43      466.63     24.97 o
   6   3  14      298.46      342.55     24.96 o
   7   3  14      310.16      405.90     29.89 o
   8   3  14      396.60      372.40     27.46 o
   9   3  14      269.09      268.18     24.79 o
  10   3  14        5.12       18.67      8.82 o
   0   4  14      663.97      603.66     48.46 o
   1   4  14      528.23      556.96     25.18 o
   2   4  14       81.60       82.20     11.48 o
   3   4  14      436.33      445.61     20.05 o
   4   4  14       25.12       29.00      8.25 o
   5   4  14      275.21      276.59     20.91 o
   6   4  14      448.62      506.54     27.81 o
   7   4  14        1.42       17.90      8.88 o
   8   4  14      523.86      494.81     32.63 o
   9   4  14       56.12       60.36     14.02 o
  10   4  14       15.11       25.55     10.47 o
   1   5  14       16.43       20.37      5.86 o
   2   5  14      133.56      180.44     15.87 o
   3   5  14     2475.61     2351.70     55.42 o
   4   5  14      434.12      486.72     27.28 o
   5   5  14      249.32      253.56     21.85 o
   6   5  14        2.95        4.25      7.71 o
   7   5  14      630.58      638.17     42.32 o
   8   5  14      122.46      137.31     16.41 o
   9   5  14      394.90      355.60     32.71 o
   0   6  14      103.13       96.70     28.12 o
   1   6  14       10.76       14.36      6.02 o
   2   6  14       42.83       23.16      7.93 o
   3   6  14       56.53       57.83      8.72 o
   4   6  14       20.69       21.88      7.10 o
   5   6  14       10.34       13.16      6.11 o
   6   6  14        5.99       10.88      8.52 o
   7   6  14      257.54      208.64     24.62 o
   8   6  14       45.45       47.86     11.00 o
   9   6  14        0.84       -0.93      8.01 o
   1   7  14     2157.97     2028.38     56.82 o
   2   7  14        1.94        2.65      5.66 o
   3   7  14      964.75      918.59     34.41 o
   4   7  14      567.41      555.39     26.77 o
   5   7  14      133.13      128.97     15.76 o
   6   7  14      282.41      284.59     35.68 o
   7   7  14      145.94      167.37     16.73 o
   8   7  14      346.74      283.18     62.01 o
   0   8  14      655.50      632.04     48.37 o
   1   8  14       21.68       16.83      7.54 o
   2   8  14      178.22      146.12     28.85 o
   3   8  14       87.93       99.32     14.91 o
   4   8  14      793.24      745.44     33.27 o
   5   8  14      275.91      209.13     34.58 o
   6   8  14        6.78        3.25      6.51 o
   7   8  14      107.42      114.60     20.62 o
   1   9  14       24.75       21.43      6.75 o
   2   9  14      121.69      109.91     21.27 o
   3   9  14      356.72      354.89     26.14 o
   4   9  14      114.46       72.44     16.01 o
   5   9  14      110.00       90.33     13.44 o
   6   9  14        5.30        2.41      9.34 o
   0  10  14       51.24       51.58     14.52 o
   1  10  14      207.05      190.66     28.62 o
   2  10  14       40.22       34.75      7.96 o
   3  10  14        1.15        0.97      6.36 o
   4  10  14      117.27       86.86     20.39 o
   5  10  14       60.31       30.24      9.17 o
   1  11  14      102.19       96.80     12.95 o
   2  11  14        9.70        5.39      6.52 o
   3  11  14        3.73       -6.55      6.56 o
   1   1  15       12.75       18.74      5.82 o
   2   1  15     2576.62     2529.64     45.09 o
   3   1  15        5.44       16.47      6.82 o
   4   1  15      331.10      389.81     29.27 o
   5   1  15        4.05       14.46      7.83 o
   6   1  15      685.82      667.24     33.54 o
   7   1  15       21.20       35.12      9.65 o
   8   1  15       51.20       62.87     12.00 o
   9   1  15        2.10       18.12      9.52 o
   0   2  15     1289.39     1316.63     50.56 o
   1   2  15      747.92      728.16     23.82 o
   2   2  15      630.81      640.36     26.12 o
   3   2  15      194.12      250.46     20.24 o
   4   2  15       38.23       74.59     11.13 o
   5   2  15       69.43       83.01     13.76 o
   6   2  15     1354.56     1263.77     44.01 o
   7   2  15        4.09       22.73     10.60 o
   8   2  15      282.88      331.11     28.90 o
   9   2  15       26.58       48.29     10.43 o
   1   3  15      288.78      330.58     19.69 o
   2   3  15     3036.88     3004.62     58.64 o
   3   3  15      198.81      275.35     21.31 o
   4   3  15       23.25       33.87      8.17 o
   5   3  15       34.36       45.12     10.27 o
   6   3  15       17.30       13.97      8.81 o
   7   3  15       41.04       80.13     13.79 o
   8   3  15      337.92      362.07     29.85 o
   9   3  15       20.27       21.50     11.63 o
   0   4  15      215.28      172.67     42.89 o
   1   4  15      162.19      176.63     15.47 o
   2   4  15      417.68      458.64     25.32 o
   3   4  15       18.11       37.01     12.21 o
   4   4  15      118.75      124.13     14.37 o
   5   4  15       31.15       28.90      8.70 o
   6   4  15       47.24       48.12     10.26 o
   7   4  15      100.51      108.51     16.14 o
   8   4  15        7.84       18.03     10.07 o
   9   4  15        0.07       31.91     15.47 o
   1   5  15       47.84       41.30     12.04 o
   2   5  15      103.86       69.12     15.71 o
   3   5  15       58.14       49.00     12.98 o
   4   5  15      716.95      699.65     31.50 o
   5   5  15        1.96       15.20      7.85 o
   6   5  15       86.08      110.95     15.92 o
   7   5  15      230.83      216.89     20.66 o
   8   5  15      173.84      193.16     24.97 o
   0   6  15      519.47      516.32     34.05 o
   1   6  15       83.98       70.83     11.06 o
   2   6  15     1710.16     1721.68     88.14 o
   3   6  15       26.20       23.64      7.04 o
   4   6  15       16.67       31.43      9.19 o
   5   6  15       75.47       58.13      9.71 o
   6   6  15      982.34     1014.72     38.93 o
   7   6  15       39.23       38.09      9.50 o
   8   6  15      282.47      286.59     50.24 o
   1   7  15      259.30      302.98     24.38 o
   2   7  15      680.12      728.38     31.56 o
   3   7  15       24.41       18.84      7.35 o
   4   7  15      134.25      167.52     17.21 o
   5   7  15       11.99       20.28      8.36 o
   6   7  15        1.87        7.51      7.23 o
   7   7  15        2.12        9.73     11.32 o
   0   8  15     1237.54     1260.43     66.15 o
   1   8  15       91.93       73.31     14.66 o
   2   8  15       29.84       27.19      7.68 o
   3   8  15      237.67      248.08     20.45 o
   4   8  15      118.35      100.51     12.46 o
   5   8  15      136.91      169.08     17.76 o
   6   8  15      349.85      304.00     22.74 o
   1   9  15        7.98       -6.39      6.39 o
   2   9  15       84.06       61.21     11.45 o
   3   9  15       14.83       12.27      9.46 o
   4   9  15      109.06       84.30     18.40 o
   5   9  15        5.36       -4.99      9.59 o
   0  10  15      361.67      378.56     42.45 o
   1  10  15       12.00       20.28      7.84 o
   2  10  15       29.64        6.98      6.98 o
   3  10  15      120.14       87.67     20.47 o
   4  10  15        0.98        9.82      9.18 o
   0   0  16      146.47      232.85     31.77 o
   1   0  16      531.63      507.03     29.74 o
   2   0  16       62.76       73.87     15.60 o
   3   0  16     1737.72     1649.95     68.47 o
   4   0  16      688.63      723.46     50.27 o
   5   0  16      417.82      432.27     41.68 o
   6   0  16       92.42       60.70     22.20 o
   7   0  16      168.74      303.34     58.34 o
   8   0  16       55.14       73.49     18.30 o
   9   0  16       29.54       22.89     15.36 o
   1   1  16      372.62      364.72     21.17 o
   2   1  16      126.36      142.64     15.67 o
   3   1  16      121.47      140.37     15.67 o
   4   1  16      533.20      605.91     38.10 o
   5   1  16      431.80      495.81     34.36 o
   6   1  16      130.20      145.02     25.65 o
   7   1  16      234.30      312.43     28.39 o
   8   1  16       52.71       67.32     15.81 o
   9   1  16       15.29       17.10     15.40 o
   0   2  16      709.54      691.81     38.36 o
   1   2  16      163.67      199.71     18.21 o
   2   2  16       93.59      110.22     13.57 o
   3   2  16      199.18      228.28     19.93 o
   4   2  16       81.53       99.87     14.21 o
   5   2  16       28.80       17.94      8.64 o
   6   2  16      217.10      245.19     22.67 o
   7   2  16       75.74       61.12     14.20 o
   8   2  16        3.21       -3.15     10.42 o
   1   3  16       39.34       39.95      8.93 o
   2   3  16      417.31      439.15     26.82 o
   3   3  16      100.66      118.66     15.53 o
   4   3  16      278.44      348.61     22.39 o
   5   3  16      476.38      513.76     30.41 o
   6   3  16       87.25       95.00     14.74 o
   7   3  16      682.82      667.27     36.64 o
   8   3  16       14.62       33.84     11.00 o
   0   4  16     1071.82     1128.28     63.98 o
   1   4  16      722.19      708.51     38.79 o
   2   4  16        1.55        3.40      8.57 o
   3   4  16     2832.69     2738.40     63.64 o
   4   4  16       22.70       17.71     12.89 o
   5   4  16       51.02       68.96     11.44 o
   6   4  16       11.42        1.42      8.28 o
   7   4  16      142.05      170.28     21.00 o
   8   4  16       70.86       60.81     13.96 o
   1   5  16      402.03      449.16     27.18 o
   2   5  16        6.06       16.93      8.07 o
   3   5  16        5.58        8.64      7.00 o
   4   5  16       31.17       49.06     12.19 o
   5   5  16      212.60      205.40     21.31 o
   6   5  16       93.07      122.05     18.14 o
   7   5  16      212.37      237.89     30.48 o
   0   6  16      335.05      390.94     33.52 o
   1   6  16        4.29        5.26      5.93 o
   2   6  16        5.17        6.13      6.67 o
   3   6  16        7.79        4.09      6.99 o
   4   6  16      255.63      283.39     22.67 o
   5   6  16      112.20      100.14     16.42 o
   6   6  16       18.76       21.39      9.14 o
   7   6  16        0.46        8.55      9.23 o
   1   7  16      683.84      713.53     35.85 o
   2   7  16        2.20        2.59      5.78 o
   3   7  16       22.39       19.30      8.10 o
   4   7  16       64.44       49.12     12.46 o
   5   7  16       20.79       19.41     13.08 o
   6   7  16       65.21       78.25     15.53 o
   0   8  16      878.56      946.32     70.77 o
   1   8  16      424.90      473.33     29.67 o
   2   8  16      111.05       70.79     16.10 o
   3   8  16      841.94      819.04     35.04 o
   4   8  16       49.19       42.80     10.56 o
   5   8  16       20.26        7.91      8.86 o
   1   9  16      628.68      612.11     31.44 o
   2   9  16        0.01        5.43      6.48 o
   3   9  16       90.84       83.67     15.54 o
   4   9  16      216.41      232.58     22.82 o
   0  10  16       96.70       97.51     18.36 o
   1  10  16        2.05       -6.75      6.75 o
   1   1  17      156.38      211.94     16.78 o
   2   1  17      237.67      258.88     21.71 o
   3   1  17      128.75      142.30     18.26 o
   4   1  17        0.03        3.21     11.18 o
   5   1  17      140.76      220.81     29.51 o
   6   1  17      231.08      235.89     24.87 o
   7   1  17        0.09       35.16     15.15 o
   8   1  17       67.14       64.16     16.80 o
   0   2  17      318.73      297.91     33.68 o
   1   2  17        0.13        5.92      6.52 o
   2   2  17      528.42      535.87     29.86 o
   3   2  17      299.06      360.11     25.74 o
   4   2  17        1.48       11.81      8.92 o
   5   2  17     1396.99     1434.00     48.83 o
   6   2  17      462.78      545.82     39.69 o
   7   2  17      485.63      514.54     47.07 o
   1   3  17      498.76      527.88     33.68 o
   2   3  17      792.10      744.44     30.40 o
   3   3  17      387.90      373.31     27.96 o
   4   3  17        0.81        0.68      8.73 o
   5   3  17        0.02       17.54     10.90 o
   6   3  17        6.16       -8.77      8.77 o
   7   3  17       10.60        6.51     12.27 o
   0   4  17      209.13      212.04     30.78 o
   1   4  17      587.75      590.47     37.95 o
   2   4  17       43.01       52.84     13.22 o
   3   4  17        5.21        7.71      8.90 o
   4   4  17       45.18       43.56      8.93 o
   5   4  17      149.95      167.80     19.59 o
   6   4  17        0.01       -5.70      9.05 o
   7   4  17        0.59        9.64      9.63 o
   1   5  17       29.59       24.85      9.49 o
   2   5  17      245.48      194.47     41.77 o
   3   5  17        6.63       11.72      7.21 o
   4   5  17      114.16      169.61     20.00 o
   5   5  17       84.54       89.76     14.07 o
   6   5  17        1.99       -3.62      8.51 o
   0   6  17      176.37      121.90     54.54 o
   1   6  17       73.87       63.45     13.52 o
   2   6  17        0.31       -1.50      7.77 o
   3   6  17       59.10       83.87     13.80 o
   4   6  17        0.41       10.82      7.75 o
   5   6  17      351.52      441.76     29.88 o
   6   6  17      132.34      125.89     20.60 o
   1   7  17      293.94      270.53     49.20 o
   2   7  17      617.62      618.57     44.82 o
   3   7  17        3.11        5.93      7.33 o
   4   7  17       13.55       10.54      8.78 o
   5   7  17       29.70       44.54     15.05 o
   0   8  17       77.51       44.56     22.21 o
   1   8  17      123.47       83.06     14.90 o
   2   8  17        0.02       -4.04     10.52 o
   3   8  17        4.35        6.05      8.36 o
   0   0  18     2108.25     1900.00     78.90 o
   1   0  18      132.00      132.68     21.38 o
   2   0  18        9.19       -3.99     14.27 o
   3   0  18       39.73       56.19     21.29 o
   4   0  18      546.07      620.35     67.69 o
   5   0  18      295.22      421.74     56.21 o
   6   0  18        9.33       11.17     17.17 o
   1   1  18      195.57      216.89     19.31 o
   2   1  18        5.10       -0.21      6.99 o
   3   1  18      156.80      148.94     18.68 o
   4   1  18        8.92       12.16     11.30 o
   5   1  18       16.47       29.93     17.43 o
   6   1  18      321.13      387.37     31.31 o
   0   2  18      330.62      343.94     37.02 o
   1   2  18      197.05      199.53     20.36 o
   2   2  18       31.21       36.48      9.29 o
   3   2  18       59.63       80.12     13.85 o
   4   2  18       50.35       42.88     16.55 o
   5   2  18       27.10       51.83     15.91 o
   6   2  18      210.47      255.59     28.62 o
   1   3  18      103.41       66.30     17.64 o
   2   3  18      149.64      129.22     26.09 o
   3   3  18       35.61       42.16     15.29 o
   4   3  18      270.22      331.18     30.31 o
   5   3  18       52.81       48.33     14.98 o
   6   3  18      195.43      230.49     26.80 o
   0   4  18      105.86      123.06     33.48 o
   1   4  18      175.74      147.91     24.44 o
   2   4  18       34.99       50.83     12.05 o
   3   4  18      117.02      153.39     26.52 o
   4   4  18       37.07       50.79     13.15 o
   5   4  18        9.78       10.41     11.46 o
   1   5  18      269.02      211.33     41.08 o
   2   5  18        1.81       18.28      9.76 o
   3   5  18       14.58       25.46      9.82 o
   4   5  18      595.74      643.90     43.83 o
   5   5  18       32.03       11.48     15.42 o
   0   6  18      101.28       71.69     63.91 o
   1   6  18       13.27       11.12      9.23 o
   2   6  18       93.54       79.06     14.98 o
   3   6  18        9.82       15.81     12.42 o
   4   6  18      121.34      150.97     17.60 o
   1   7  18       50.64       38.41     10.97 o
   2   7  18       64.48       47.88     11.52 o
   1   1  19      505.08      485.50     28.42 o
   2   1  19        4.35       -0.54     10.09 o
   3   1  19       51.26       50.56     13.23 o
   4   1  19      143.91      162.55     19.87 o
   5   1  19        1.63        5.98     11.21 o
   0   2  19     1130.19     1157.51     75.60 o
   1   2  19       27.48       24.31     12.11 o
   2   2  19        3.95        5.21      9.20 o
   3   2  19        5.14       13.27     10.75 o
   4   2  19       49.50       39.99     12.91 o
   5   2  19      253.04      344.06     32.32 o
   1   3  19      680.33      679.18     35.68 o
   2   3  19      260.60      324.86     27.25 o
   3   3  19       97.27      118.83     14.74 o
   4   3  19      256.50      325.75     29.95 o
   0   4  19      598.38      563.16     53.62 o
   1   4  19      200.59      165.35     28.54 o
   2   4  19        0.05       10.08     11.75 o
   3   4  19       39.46       15.03     14.07 o
   4   4  19        7.97       10.04     12.61 o
   1   5  19      113.16      119.90     30.42 o
   2   5  19       16.04       20.72     10.58 o
   3   5  19       35.95       40.28     13.60 o
   0   6  19      727.70      544.81    277.61 o
   0   0  20      759.34      757.40    107.05 o
   1   0  20       20.39       36.23     15.27 o
   2   0  20       57.54       53.87     19.48 o
   3   0  20      190.58      191.69     31.27 o
   1   1  20      135.42      182.31     21.34 o
   2   1  20      189.29      184.24     21.20 o
   3   1  20       21.23       41.69     14.56 o
   0   2  20      601.30      624.04     58.98 o
   1   2  20      168.03      121.94     15.68 o
   2   2  20        3.87        8.29     11.67 o
   1   3  20      188.32      245.16     23.36 o
 
